# Supplementary material for: Unraveling multi‐scale neuroimaging biomarkers and molecular foundations for schizophrenia: A combined multivariate pattern analysis and transcriptome‐neuroimaging association study
Source: CNS Neurosci Ther. 2024 Aug 8;30(8):e14906. doi: 10.1111/cns.14906 (PMC11310100; doi:10.1111/cns.14906)
Supplement: Supplementary file 2 — Tables S1–S7 [file CNS-30-e14906-s001.xlsx]

## Sheet: Supplementary Table 1
Supplementary Table 1. The cerebral regions in Scales 1-4
Scale 1	Scale 2	Scale 3	Scale 4
Gray matter voxels	SFG_L(R)_7_1	Superior Frontal Gyrus_L(R)	Frontal Lobe_L(R)
	SFG_L(R)_7_2
	SFG_L(R)_7_3
	SFG_L(R)_7_4
	SFG_L(R)_7_5
	SFG_L(R)_7_6
	SFG_L(R)_7_7
	MFG_L(R)_7_1	Middle Frontal Gyrus_L(R)
	MFG_L(R)_7_2
	MFG_L(R)_7_3
	MFG_L(R)_7_4
	MFG_L(R)_7_5
	MFG_L(R)_7_6
	MFG_L(R)_7_7
	IFG_L(R)_6_1	Inferior Frontal Gyrus_L(R)
	IFG_L(R)_6_2
	IFG_L(R)_6_3
	IFG_L(R)_6_4
	IFG_L(R)_6_5
	IFG_L(R)_6_6
	OrG_L(R)_6_1	Orbital Gyrus_L(R)
	OrG_L(R)_6_2
	OrG_L(R)_6_3
	OrG_L(R)_6_4
	OrG_L(R)_6_5
	OrG_L(R)_6_6
	PrG_L(R)_6_1	Precentral Gyrus_L(R)
	PrG_L(R)_6_2
	PrG_L(R)_6_3
	PrG_L(R)_6_4
	PrG_L(R)_6_5
	PrG_L(R)_6_6
	PCL_L(R)_2_1	Paracentral Lobule_L(R)
	PCL_L(R)_2_2
	STG_L(R)_6_1	Superior Temporal Gyrus_L(R)	Temporal Lobe_L(R)
	STG_L(R)_6_2
	STG_L(R)_6_3
	STG_L(R)_6_4
	STG_L(R)_6_5
	STG_L(R)_6_6
	MTG_L(R)_4_1	Middle Temporal Gyrus_L(R)
	MTG_L(R)_4_2
	MTG_L(R)_4_3
	MTG_L(R)_4_4
	ITG_L(R)_7_1	Inferior Temporal Gyrus_L(R)
	ITG_L(R)_7_2
	ITG_L(R)_7_3
	ITG_L(R)_7_4
	ITG_L(R)_7_5
	ITG_L(R)_7_6
	ITG_L(R)_7_7
	FuG_L(R)_3_1	Fusiform Gyrus_L(R)
	FuG_L(R)_3_2
	FuG_L(R)_3_3
	PhG_L(R)_6_1	Parahippocampal Gyrus_L(R)
	PhG_L(R)_6_2
	PhG_L(R)_6_3
	PhG_L(R)_6_4
	PhG_L(R)_6_5
	PhG_L(R)_6_6
	pSTS_L(R)_2_1	posterior Superior Temporal Sulcus_L(R)
	pSTS_L(R)_2_2
	SPL_L(R)_5_1	Superior Parietal Lobule_L(R)	Parietal Lobe_L(R)
	SPL_L(R)_5_2
	SPL_L(R)_5_3
	SPL_L(R)_5_4
	SPL_L(R)_5_5
	IPL_L(R)_6_1	Inferior Parietal Lobule_L(R)
	IPL_L(R)_6_2
	IPL_L(R)_6_3
	IPL_L(R)_6_4
	IPL_L(R)_6_5
	IPL_L(R)_6_6
	PCun_L(R)_4_1	Precuneus_L(R)
	PCun_L(R)_4_2
	PCun_L(R)_4_3
	PCun_L(R)_4_4
	PoG_L(R)_4_1	Postcentral Gyrus_L(R)
	PoG_L(R)_4_2
	PoG_L(R)_4_3
	PoG_L(R)_4_4
	INS_L(R)_6_1	Insular Gyrus_L(R)	Insular Lobe_L(R)
	INS_L(R)_6_2
	INS_L(R)_6_3
	INS_L(R)_6_4
	INS_L(R)_6_5
	INS_L(R)_6_6
	CG_L(R)_7_1	Cingulate Gyrus_L(R)	Limbic Lobe_L(R)
	CG_L(R)_7_2
	CG_L(R)_7_3
	CG_L(R)_7_4
	CG_L(R)_7_5
	CG_L(R)_7_6
	CG_L(R)_7_7
	MVOcC _L(R)_5_1	MedioVentral Occipital Cortex_L(R)	Occipital Lobe_L(R)
	MVOcC _L(R)_5_2
	MVOcC _L(R)_5_3
	MVOcC _L(R)_5_4
	MVOcC _L(R)_5_5
	LOcC_L(R)_4_1	lateral Occipital Cortex_L(R)
	LOcC _L(R)_4_2
	LOcC _L(R)_4_3
	LOcC_L(R)_4_4
	LOcC _L(R)_2_1
	LOcC _L(R)_2_2
	Amyg_L(R)_2_1	Amygdala_L(R)	Subcortical Nuclei_L(R)
	Amyg_L(R)_2_2
	Hipp_L(R)_2_1	Hippocampus_L(R)
	Hipp_L(R)_2_2
	BG_L(R)_6_1	Basal Ganglia_L(R)
	BG_L(R)_6_2
	BG_L(R)_6_3
	BG_L(R)_6_4
	BG_L(R)_6_5
	BG_L(R)_6_6
	Tha_L(R)_8_1	Thalamus_L(R)
	Tha_L(R)_8_2
	Tha_L(R)_8_3
	Tha_L(R)_8_4
	Tha_L(R)_8_5
	Tha_L(R)_8_6
	Tha_L(R)_8_7
	Tha_L(R)_8_8
	Cerebelum_Crus1_L/R	Cerebellum_Superior_L(R)	Cerebellum_L(R)
	Cerebelum_Crus2_L/R	Cerebellum_Inferior_L(R)
	Cerebelum_3_L/R	Cerebellum_Superior_L(R)
	Cerebelum_4_5_L/R
	Cerebelum_6_L/R
	Cerebelum_7b_L/R	Cerebellum_Inferior_L(R)
	Cerebelum_8_L/R
	Cerebelum_9_L/R
	Cerebelum_10_L/R
	Vermis_1_2	Vermis	Vermis
	Vermis_3
	Vermis_4_5
	Vermis_6
	Vermis_7
	Vermis_8
	Vermis_9
	Vermis_10

## Sheet: Supplementary Table 2
Supplementary Table 2. The detailed options for the processing gene expression data code
Parameters and options	Annotation
options.ExcludeCBandBS = true	Based on the labels provided by the AHBA (Allen Human Brain Atlas), samples from the brainstem and cerebellum have been excluded
options.useCUSTprobes = true	Custom and Agilent probes are used
options.updateProbes = reannotator	Use Reannotator software to update probe annotations to genes
options.probeSelections = maxCorrelation_variance	When there are more than two probes, the probe with the highest correlation to other probes is selected. When only two probes are available, the probe with higher variance is selected.
options.parcellations = aparcaseg	Perform brain parcellation using the Desikan-Killany template (34 nodes per hemisphere and subcortex)
options.distanceThreshold = 2	The distance threshold for assigning samples to brain regions is defined as 2 mm
options.signalThreshold = 0.5	Probes that do not exceed background signals in at least 50% of samples are excluded
options.divideSamples = listCortex	Samples are divided into cortex and subcortex based
	on re-defined list of brain regions
options.excludeHippocampus = false	Hippocampal samples are not excluded during sample
	assignment
options.VARfilter = false	Variance based filtering is not performed
options.VARscale = normal	Variance based filtering is performed on non-log2
	transformed data
options.VARperc = 50	We exclude 50% probes with the lower variance
options.correctDistance = false	Distance correction is not used for accounting for spatial effects
options.calculateDS = true	Differential stability is calculated for each gene
options.distanceCorrection = Euclidean	Use Euclidean distances between their coordinates to evaluated the sample distances
options.Fit = exp	Use exponential fit to estimate the relationship between correlated gene expression and distance
options.normaliseWhat= LcortexSubcortexSEPARATE	Only data from left cortex and subcortex are used, normalized separately (1:6 subjects)
options.normMethod = scaledRobustSigmoid	Use scaled outlier-robust sigmoid normalization method
options.percentDS = 100	Calculated the differential stability values of all genes (100%)
options.saveOutput = true	Save the output of the analysis
options.normaliseWithinSample = true	The expression values are normalized before within gene normalization
options.normaliseWithinSample = meanSamples	When multiple samples are available for a given brain region, the mean expression value of all samples is calculated to summarize the expression vector. The “weight” of each sample in that region is equal
Abbreviation: CGE, correlated gene expression; DS, differential stability

## Sheet: Supplementary Table 3
Supplementary Table 3. The classification performances and the optimal model parameters in each spatial scale
Scale level	Accuracy	Sensitivity	Specificity	Feature selection	Normalization	Parameters of SVM
Scale 1 (Voxel=67541)	0.8312	0.7961	0.8636	F-score (56%)	Column	nu-SVC
						linear kernel
						nu=0.4
Scale 2 (Regions=272)	0.8455	0.8252	0.8636	F-score (96% or 99%)	Column	nu-SVC
						linear kernel
						nu=0.4
Scale 3 (Regions=53)	0.7848	0.7767	0.7909	F-score (90%)	None	nu-SVC
						polynomial kernel
						nu=0.4
Scale 4 (Regions=17)	0.7424	0.7184	0.7636	None	Column	C-SVC
						Radial basis function
						C=1

## Sheet: Supplementary Table 4
Supplementary Table 4. Brain regions with high weights that make significant contributions to discrimination between schizophrenia patients and healthy controls in scale 2 using MVPA.
Scale 2 region name abbreviations in the atlas	Region's corresponding locations
SFG_R_4	Superior Frontal Gyrus
MFG_R_6	Middle Frontal Gyrus
IFG_L_1	Inferior Frontal Gyrus
IFG_L_3	Inferior Frontal Gyrus
IFG_R_4	Inferior Frontal Gyrus
PrG_R_1	Precentral Gyrus
STG_R_2	Superior Temporal Gyrus
STG_R_4	Superior Temporal Gyrus
STG_R_5	Superior Temporal Gyrus
MTG_L(R)_4	Middle Temporal Gyrus
ITG_L_2	Inferior Temporal Gyrus
ITG_R_3	Inferior Temporal Gyrus
FuG_L(R)_2	Fusiform Gyrus
PhG_L_6	Parahippocampal Gyrus
SPL_L_3	Superior Parietal Lobule
IPL_R_4	Inferior Parietal Lobule
PoG_L_1	Postcentral Gyrus
INS_L(R)_1	Insular Gyrus
CG_L_6	Cingulate Gyrus
Hipp_L_2	Hippocampus
BG_R_5	Basal Ganglia
BG_R_6	Basal Ganglia
Tha_L_1	Thalamus
Tha_R_8	Thalamus
Cerebelum_Crus1_R	Cerebellum_Superior
Cerebelum_L_3	Cerebellum_Superior
Cerebelum_4_5_R	Cerebellum_Superior

## Sheet: Supplementary Table 5
Supplementary Table 5. The performance of the classification model in each spatial scale without regressing out the global signal in the preprocessing procedure
	Scale 1 (%)	Scale 2 (%)	Scale 3 (%)	Scale 4 (%)
Sensitivity	81.73	72.91	73.45	66.91
Specificity	81.82	82.73	79.09	75.46
Accuracy	81.79	78.05	76.1	71.45

## Sheet: Supplementary Table 6
Supplementary Table 6. Kolmogorov-Smirnov test results for ReHo values at spatial scales 2-4
Scale 2 (272 Regions)	SCZ_P value	NC_P value	Scale 3 (53 Regions)	SCZ_P	NC_P	Scale 4 (17 Regions)	SCZ_P	NC_P
SFG_L_7_1	0.067	0.0538937	Superior Frontal Gyrus_L	0.0496029	0.0708671	Frontal Lobe_L	0.0779833	0.0502335
SFG_L_7_2	0.071	0.0519329
SFG_L_7_3	0.052	0.0550117
SFG_L_7_4	0.118	0.0555547
SFG_L_7_5	0.067	0.0600287
SFG_L_7_6	0.061	0.0733002
SFG_L_7_7	0.064	0.0517483
MFG_L_7_1	0.09	0.0593327	Middle Frontal Gyrus_L	0.08246	0.0778557
MFG_L_7_2	0.072	0.0775544
MFG_L_7_3	0.071	0.0616755
MFG_L_7_4	0.078	0.064725
MFG_L_7_5	0.089	0.0693638
MFG_L_7_6	0.074	0.0792888
MFG_L_7_7	0.062	0.0918279
IFG_L_6_1	0.051	0.0632242	Inferior Frontal Gyrus_L	0.0585291	0.072008
IFG_L_6_2	0.085	0.0588886		0.0585291	0.072008
IFG_L_6_3	0.057	0.0631373		0.0585291	0.072008
IFG_L_6_4	0.073	0.0696804		0.0585291	0.072008
IFG_L_6_5	0.082	0.0514137		0.0585291	0.072008
IFG_L_6_6	0.056	0.059162		0.0585291	0.072008
OrG_L_6_1	0.073	0.0535246	Orbital Gyrus_L	0.0967918	0.101193
OrG_L_6_2	0.112	0.0495219		0.0967918	0.101193
OrG_L_6_3	0.129	0.0721199		0.0967918	0.101193
OrG_L_6_4	0.061	0.171747		0.0967918	0.101193
OrG_L_6_5	0.15	0.140071		0.0967918	0.101193
OrG_L_6_6	0.08	0.0746766		0.0967918	0.101193
PrG_L_6_1	0.079	0.0637828	Precentral Gyrus_L	0.0579594	0.0765803
PrG_L_6_2	0.059	0.0911649		0.0579594	0.0765803
PrG_L_6_3	0.06	0.0730359		0.0579594	0.0765803
PrG_L_6_4	0.115	0.0533061		0.0579594	0.0765803
PrG_L_6_5	0.088	0.113781		0.0579594	0.0765803
PrG_L_6_6	0.057	0.0865429		0.0579594	0.0765803
PCL_L_2_1	0.091	0.082476	Paracentral Lobule_L	0.119976	0.111873
PCL_L_2_2	0.092	0.0785327		0.119976	0.111873
SFG_R_7_1	0.055	0.05536	Superior Frontal Gyrus_R	0.0730284	0.0607397	Frontal Lobe_R	0.0795809	0.0904951
SFG_R_7_2	0.053	0.0632045			0.0607397
SFG_R_7_3	0.106	0.0687359			0.0607397
SFG_R_7_4	0.056	0.0547827			0.0607397
SFG_R_7_5	0.073	0.0674368			0.0607397
SFG_R_7_6	0.061	0.0496078			0.0607397
SFG_R_7_7	0.059	0.0585879			0.0607397
MFG_R_7_1	0.064	0.0850978	Middle Frontal Gyrus_R	0.0594549	0.0535662
MFG_R_7_2	0.051	0.0518543
MFG_R_7_3	0.089	0.0499429
MFG_R_7_4	0.085	0.0516529
MFG_R_7_5	0.071	0.0517232
MFG_R_7_6	0.057	0.0498528
MFG_R_7_7	0.05	0.0635943
IFG_R_6_1	0.061	0.0701267	Inferior Frontal Gyrus_R	0.0498689	0.0569188
IFG_R_6_2	0.061	0.0495539			0.0569188
IFG_R_6_3	0.056	0.0634285			0.0569188
IFG_R_6_4	0.078	0.0497543			0.0569188
IFG_R_6_5	0.058	0.0577474			0.0569188
IFG_R_6_6	0.068	0.0752489			0.0569188
OrG_R_6_1	0.063	0.0544706	Orbital Gyrus_R	0.0808322	0.0738117
OrG_R_6_2	0.07	0.0552899	Orbital Gyrus_R	0.0808322	0.0738117
OrG_R_6_3	0.069	0.06983	Orbital Gyrus_R	0.0808322	0.0738117
OrG_R_6_4	0.072	0.0981987	Orbital Gyrus_R	0.0808322	0.0738117
OrG_R_6_5	0.144	0.14012	Orbital Gyrus_R	0.0808322	0.0738117
OrG_R_6_6	0.071	0.0599038	Orbital Gyrus_R	0.0808322	0.0738117
PrG_R_6_1	0.064	0.0614183	Precentral Gyrus_R	0.049563	0.0526195
PrG_R_6_2	0.056	0.0779037	Precentral Gyrus_R		0.0526195
PrG_R_6_3	0.072	0.0665578	Precentral Gyrus_R		0.0526195
PrG_R_6_4	0.066	0.0632996	Precentral Gyrus_R		0.0526195
PrG_R_6_5	0.06	0.0875665	Precentral Gyrus_R		0.0526195
PrG_R_6_6	0.062	0.0643062	Precentral Gyrus_R		0.0526195
PCL_R_2_1	0.066	0.0575359	Paracentral Lobule_R	0.0867148	0.0887287
PCL_R_2_2	0.114	0.070014	Paracentral Lobule_R	0.0867148	0.0887287
STG_L_6_1	0.086	0.0814715	Superior Temporal Gyrus_L	0.0597101	0.0591823	Temporal Lobe_L	0.051142	0.0573285
STG_L_6_2	0.08	0.0715692		0.0597101	0.0591823
STG_L_6_3	0.061	0.0621348		0.0597101	0.0591823
STG_L_6_4	0.084	0.0497321		0.0597101	0.0591823
STG_L_6_5	0.104	0.057064		0.0597101	0.0591823
STG_L_6_6	0.07	0.0528457		0.0597101	0.0591823
MTG_L_4_1	0.064	0.0589342	Middle Temporal Gyrus_L	0.0848816	0.0745325
MTG_L_4_2	0.106	0.0538492		0.0848816	0.0745325
MTG_L_4_3	0.063	0.061416		0.0848816	0.0745325
MTG_L_4_4	0.09	0.0548536		0.0848816	0.0745325
ITG_L_7_1	0.105	0.0890262	Inferior Temporal Gyrus_L	0.0871215	0.0539833
ITG_L_7_2	0.063	0.0589786		0.0871215	0.0539833
ITG_L_7_3	0.144	0.0734517		0.0871215	0.0539833
ITG_L_7_4	0.116	0.109683		0.0871215	0.0539833
ITG_L_7_5	0.051	0.0945233		0.0871215	0.0539833
ITG_L_7_6	0.083	0.0667567		0.0871215	0.0539833
ITG_L_7_7	0.165	0.10415		0.0871215	0.0539833
FuG_L_3_1	0.146	0.0705036	Fusiform Gyrus_L	0.106391	0.0496896
FuG_L_3_2	0.07	0.0747158		0.106391
FuG_L_3_3	0.053	0.0495752		0.106391
PhG_L_6_1	0.11	0.106321	Parahippocampal Gyrus_L	0.144823	0.0944184
PhG_L_6_2	0.132	0.104533		0.144823	0.0944184
PhG_L_6_3	0.059	0.0795597		0.144823	0.0944184
PhG_L_6_4	0.105	0.0711307		0.144823	0.0944184
PhG_L_6_5	0.102	0.0909829		0.144823	0.0944184
PhG_L_6_6	0.058	0.0747357		0.144823	0.0944184
pSTS_L_2_1	0.057	0.0644616	posterior Superior Temporal Sulcus_L	0.0728214	0.066823
pSTS_L_2_2	0.069	0.0497523		0.0728214	0.066823
STG_R_6_1	0.084	0.0860864	Superior Temporal Gyrus_R	0.054621	0.0499901	Temporal Lobe_R	0.0990404	0.0534283
STG_R_6_2	0.066	0.0502964	Superior Temporal Gyrus_R	0.054621
STG_R_6_3	0.058	0.0642296	Superior Temporal Gyrus_R	0.054621
STG_R_6_4	0.07	0.0619387	Superior Temporal Gyrus_R	0.054621
STG_R_6_5	0.071	0.0638113	Superior Temporal Gyrus_R	0.054621
STG_R_6_6	0.127	0.0669179	Superior Temporal Gyrus_R	0.054621
MTG_R_4_1	0.061	0.0815328	Middle Temporal Gyrus_R	0.0835063	0.0497906
MTG_R_4_2	0.07	0.0682094	Middle Temporal Gyrus_R	0.0835063
MTG_R_4_3	0.057	0.0752262	Middle Temporal Gyrus_R	0.0835063
MTG_R_4_4	0.066	0.0532954	Middle Temporal Gyrus_R	0.0835063
ITG_R_7_1	0.135	0.0770724	Inferior Temporal Gyrus_R	0.0693733	0.0560322
ITG_R_7_2	0.065	0.0805316	Inferior Temporal Gyrus_R	0.0693733	0.0560322
ITG_R_7_3	0.084	0.0830902	Inferior Temporal Gyrus_R	0.0693733	0.0560322
ITG_R_7_4	0.114	0.0825801	Inferior Temporal Gyrus_R	0.0693733	0.0560322
ITG_R_7_5	0.071	0.0508151	Inferior Temporal Gyrus_R	0.0693733	0.0560322
ITG_R_7_6	0.079	0.0943312	Inferior Temporal Gyrus_R	0.0693733	0.0560322
ITG_R_7_7	0.115	0.119671	Inferior Temporal Gyrus_R	0.0693733	0.0560322
FuG_R_3_1	0.098	0.0627285	Fusiform Gyrus_R	0.0815202	0.0519251
FuG_R_3_2	0.078	0.0673225	Fusiform Gyrus_R	0.0815202	0.0519251
FuG_R_3_3	0.065	0.0822038	Fusiform Gyrus_R	0.0815202	0.0519251
PhG_R_6_1	0.144	0.105461	Parahippocampal Gyrus_R	0.143259	0.0526467
PhG_R_6_2	0.084	0.0671039	Parahippocampal Gyrus_R	0.143259	0.0526467
PhG_R_6_3	0.11	0.0805795	Parahippocampal Gyrus_R	0.143259	0.0526467
PhG_R_6_4	0.111	0.0719641	Parahippocampal Gyrus_R	0.143259	0.0526467
PhG_R_6_5	0.108	0.088014	Parahippocampal Gyrus_R	0.143259	0.0526467
PhG_R_6_6	0.064	0.0700056	Parahippocampal Gyrus_R	0.143259	0.0526467
pSTS_R_2_1	0.068	0.0497526	posterior Superior Temporal Sulcus_R	0.0758941	0.0722764
pSTS_R_2_2	0.063	0.0971996	posterior Superior Temporal Sulcus_R	0.0758941	0.0722764
SPL_L_5_1	0.057	0.0496601	Superior Parietal Lobule_L	0.0758488	0.0752132	Parietal Lobe_L	0.153453	0.0808417
SPL_L_5_2	0.089	0.0554705		0.0758488	0.0752132
SPL_L_5_3	0.056	0.053396		0.0758488	0.0752132
SPL_L_5_4	0.053	0.0523527		0.0758488	0.0752132
SPL_L_5_5	0.055	0.0532998		0.0758488	0.0752132
IPL_L_6_1	0.059	0.053185	Inferior Parietal Lobule_L	0.0678422	0.0593075
IPL_L_6_2	0.105	0.0700245		0.0678422	0.0593075
IPL_L_6_3	0.065	0.049947		0.0678422	0.0593075
IPL_L_6_4	0.087	0.0523401		0.0678422	0.0593075
IPL_L_6_5	0.053	0.0578991		0.0678422	0.0593075
IPL_L_6_6	0.056	0.0789379		0.0678422	0.0593075
PCun_L_4_1	0.053	0.0504254	Precuneus_L	0.0717768	0.0496922
PCun_L_4_2	0.06	0.049638		0.0717768
PCun_L_4_3	0.051	0.0609039		0.0717768
PCun_L_4_4	0.065	0.0731392		0.0717768
PoG_L_4_1	0.093	0.0866461	Postcentral Gyrus_L	0.0927161	0.0731161
PoG_L_4_2	0.078	0.0558572
PoG_L_4_3	0.059	0.0935644
PoG_L_4_4	0.06	0.0611196
SPL_R_5_1	0.071	0.0649801	Superior Parietal Lobule_R	0.0840152	0.0590668	Parietal Lobe_R	0.0780472	0.0985415
SPL_R_5_2	0.084	0.0629493	Superior Parietal Lobule_R	0.0840152	0.0590668
SPL_R_5_3	0.057	0.0592118	Superior Parietal Lobule_R	0.0840152	0.0590668
SPL_R_5_4	0.082	0.0657462	Superior Parietal Lobule_R	0.0840152	0.0590668
SPL_R_5_5	0.067	0.051919	Superior Parietal Lobule_R	0.0840152	0.0590668
IPL_R_6_1	0.056	0.0665859	Inferior Parietal Lobule_R	0.071565	0.0817131
IPL_R_6_2	0.097	0.0852267	Inferior Parietal Lobule_R	0.071565	0.0817131
IPL_R_6_3	0.076	0.0685645	Inferior Parietal Lobule_R	0.071565	0.0817131
IPL_R_6_4	0.072	0.055795	Inferior Parietal Lobule_R	0.071565	0.0817131
IPL_R_6_5	0.076	0.0727684	Inferior Parietal Lobule_R	0.071565	0.0817131
IPL_R_6_6	0.052	0.0948574	Inferior Parietal Lobule_R	0.071565	0.0817131
PCun_R_4_1	0.054	0.0618956	Precuneus_R	0.0495624	0.0551498
PCun_R_4_2	0.056	0.0501792	Precuneus_R	0.0495624	0.0551498
PCun_R_4_3	0.05	0.0795593	Precuneus_R	0.0495624	0.0551498
PCun_R_4_4	0.05	0.0928852	Precuneus_R	0.0495624	0.0551498
PoG_R_4_1	0.078	0.0780634	Postcentral Gyrus_R	0.0864211	0.0818998
PoG_R_4_2	0.09	0.0497139
PoG_R_4_3	0.077	0.0823072
PoG_R_4_4	0.059	0.0519593
INS_L_6_1	0.063	0.0513814	Insular Gyrus_L	0.049538	0.0538542	Insular Lobe_L	0.049538	0.0538542
INS_L_6_2	0.067	0.0710326
INS_L_6_3	0.054	0.0515717
INS_L_6_4	0.074	0.0821704
INS_L_6_5	0.058	0.0764781
INS_L_6_6	0.065	0.058219
INS_R_6_1	0.056	0.0666512	Insular Gyrus_R	0.059811	0.0495185	Insular Lobe_R	0.059811	0.0498252
INS_R_6_2	0.082	0.0503311		0.059811
INS_R_6_3	0.055	0.0577351		0.059811
INS_R_6_4	0.088	0.063895		0.059811
INS_R_6_5	0.073	0.0648997		0.059811
INS_R_6_6	0.071	0.0606757		0.059811
CG_L_7_1	0.057	0.0574346	Cingulate Gyrus_L	0.0498571	0.049677	Limbic Lobe_L	0.0498571	0.049577
CG_L_7_2	0.08	0.0725742
CG_L_7_3	0.062	0.0569256
CG_L_7_4	0.073	0.0684631
CG_L_7_5	0.062	0.049771
CG_L_7_6	0.052	0.0544383
CG_L_7_7	0.105	0.0523743
CG_R_7_1	0.101	0.0565156	Cingulate Gyrus_R	0.0495231	0.0625902	Limbic Lobe_R	0.0495231	0.0625902
CG_R_7_2	0.065	0.119633	Cingulate Gyrus_R	0.0495231	0.0625902
CG_R_7_3	0.085	0.0669286	Cingulate Gyrus_R	0.0495231	0.0625902
CG_R_7_4	0.106	0.0517074	Cingulate Gyrus_R	0.0495231	0.0625902
CG_R_7_5	0.083	0.0510305	Cingulate Gyrus_R	0.0495231	0.0625902
CG_R_7_6	0.053	0.0744531	Cingulate Gyrus_R	0.0495231	0.0625902
CG_R_7_7	0.071	0.07071	Cingulate Gyrus_R	0.0495231	0.0625902
MVOcC _L_5_1	0.09	0.0640805	MedioVentral Occipital Cortex_L	0.0741045	0.0656421	Occipital Lobe_L	0.0765917	0.0564296
MVOcC _L_5_2	0.061	0.0627274		0.0741045	0.0656421
MVOcC _L_5_3	0.058	0.0502999		0.0741045	0.0656421
MVOcC _L_5_4	0.099	0.0728198		0.0741045	0.0656421
MVOcC _L_5_5	0.053	0.0542299		0.0741045	0.0656421
LOcC_L_4_1	0.054	0.0557831	lateral Occipital Cortex_L	0.0676863	0.0522045
LOcC_L_4_2	0.081	0.0634886
LOcC_L_4_3	0.103	0.0509091
LOcC_L_4_4	0.085	0.0685282
LOcC _L_2_1	0.055	0.0571794
LOcC _L_2_2	0.058	0.0582538
MVOcC _R_5_1	0.093	0.0534469	MedioVentral Occipital Cortex_R	0.0693978	0.0819665	Occipital Lobe_R	0.0689099	0.0633885
MVOcC _R_5_2	0.073	0.0850542	MedioVentral Occipital Cortex_R	0.0693978	0.0819665
MVOcC _R_5_3	0.059	0.073864	MedioVentral Occipital Cortex_R	0.0693978	0.0819665
MVOcC _R_5_4	0.094	0.0663809	MedioVentral Occipital Cortex_R	0.0693978	0.0819665
MVOcC _R_5_5	0.064	0.0522598	MedioVentral Occipital Cortex_R	0.0693978	0.0819665
LOcC _R_4_1	0.069	0.0714094	lateral Occipital Cortex_R	0.074765	0.0748275
LOcC _R_4_2	0.075	0.0510562
LOcC _R_4_3	0.095	0.0604986		0.074765	0.0748275
LOcC _R_4_4	0.078	0.0537754
LOcC _R_2_1	0.057	0.0578122
LOcC _R_2_2	0.055	0.0521364
Amyg_L_2_1	0.117	0.062991	Amygdala_L	0.111881	0.0548164	Subcortical Nuclei_L	0.0932065	0.0768618
Amyg_L_2_2	0.128	0.0704179		0.111881	0.0548164
Hipp_L_2_1	0.096	0.0684876	Hippocampus_L	0.0625605	0.0498068
Hipp_L_2_2	0.087	0.0554037		0.0625605
BG_L_6_1	0.056	0.0728926	Basal Ganglia_L	0.0834311	0.0776165
BG_L_6_2	0.078	0.0533093		0.0834311	0.0776165
BG_L_6_3	0.06	0.0501041		0.0834311	0.0776165
BG_L_6_4	0.061	0.0770348		0.0834311	0.0776165
BG_L_6_5	0.057	0.110209		0.0834311	0.0776165
BG_L_6_6	0.051	0.0675498		0.0834311	0.0776165
Tha_L_8_1	0.102	0.0634401	Thalamus_L	0.0592714	0.0693388
Tha_L_8_2	0.077	0.080411		0.0592714	0.0693388
Tha_L_8_3	0.083	0.0506417		0.0592714	0.0693388
Tha_L_8_4	0.051	0.096063		0.0592714	0.0693388
Tha_L_8_5	0.07	0.0782103		0.0592714	0.0693388
Tha_L_8_6	0.082	0.129142		0.0592714	0.0693388
Tha_L_8_7	0.085	0.0771618		0.0592714	0.0693388
Tha_L_8_8	0.086	0.111872		0.0592714	0.0693388
Amyg_R_2_1	0.095	0.0532819	Amygdala_R	0.082522	0.0722222	Subcortical Nuclei_R	0.113164	0.075326
Amyg_R_2_2	0.081	0.0743538	Amygdala_R	0.082522	0.0722222
Hipp_R_2_1	0.087	0.0905689	Hippocampus_R	0.104358	0.050652
Hipp_R_2_2	0.071	0.0656733	Hippocampus_R	0.104358	0.050652
BG_R_6_1	0.056	0.0511246	Basal Ganglia_R	0.0740684	0.0495771
BG_R_6_2	0.057	0.0614996	Basal Ganglia_R	0.0740684
BG_R_6_3	0.082	0.0517185	Basal Ganglia_R	0.0740684
BG_R_6_4	0.055	0.0504445	Basal Ganglia_R	0.0740684
BG_R_6_5	0.067	0.0645727	Basal Ganglia_R	0.0740684
BG_R_6_6	0.058	0.0519923	Basal Ganglia_R	0.0740684
Tha_R_8_1	0.124	0.0710464	Thalamus_R	0.104267	0.0735084
Tha_R_8_2	0.136	0.0980733	Thalamus_R	0.104267	0.0735084
Tha_R_8_3	0.086	0.0757396	Thalamus_R	0.104267	0.0735084
Tha_R_8_4	0.064	0.0613806	Thalamus_R	0.104267	0.0735084
Tha_R_8_5	0.064	0.0699236	Thalamus_R	0.104267	0.0735084
Tha_R_8_6	0.09	0.0897886	Thalamus_R	0.104267	0.0735084
Tha_R_8_7	0.091	0.0662815	Thalamus_R	0.104267	0.0735084
Tha_R_8_8	0.102	0.0987122	Thalamus_R	0.104267	0.0735084
Cerebelum_Crus1_L	0.075	0.0565567	Cerebellum_Superior_L	0.103626	0.0681322	Cerebellum_L	0.10409	0.0495957
Cerebelum_Crus2_L	0.051	0.0551443		0.103626	0.0681322
Cerebelum_3_L	0.073	0.0567136	Cerebellum_Inferior_L	0.112209	0.0499053
Cerebelum_4_5_L	0.121	0.073474		0.112209
Cerebelum_6_L	0.147	0.0691752		0.112209
Cerebelum_7_L	0.085	0.0684749		0.112209
Cerebelum_8_L	0.128	0.0527357		0.112209
Cerebelum_9_L	0.147	0.0821913		0.112209
Cerebelum_10_L	0.065	0.0523475		0.112209
Cerebelum_Crus1_R	0.078	0.0720679	Cerebellum_Superior_R	0.138587	0.0621582	Cerebellum_R	0.0963222	0.0495769
Cerebelum_Crus2_R	0.06	0.0580267	Cerebellum_Superior_R	0.138587	0.0621582
Cerebelum_3_R	0.08	0.0936745	Cerebellum_Inferior_R	0.102896	0.0519608
Cerebelum_4_5_R	0.121	0.0591312	Cerebellum_Inferior_R	0.102896	0.0519608
Cerebelum_6_R	0.098	0.057635	Cerebellum_Inferior_R	0.102896	0.0519608
Cerebelum_7_R	0.116	0.0863183	Cerebellum_Inferior_R	0.102896	0.0519608
Cerebelum_8_R	0.125	0.0880127	Cerebellum_Inferior_R	0.102896	0.0519608
Cerebelum_9_R	0.127	0.0931782	Cerebellum_Inferior_R	0.102896	0.0519608
Cerebelum_10_R	0.121	0.0551263	Cerebellum_Inferior_R	0.102896	0.0519608
Vermis_1_2	0.061	0.0909181	Vermis	0.107791	0.0708575	Vermis	0.107791	0.0708575
Vermis_3	0.058	0.112789		0.107791	0.0708575
Vermis_4_5	0.059	0.0505521		0.107791	0.0708575
Vermis_6	0.071	0.0565597		0.107791	0.0708575
Vermis_7	0.079	0.0765819		0.107791	0.0708575
Vermis_8	0.104	0.0789441		0.107791	0.0708575
Vermis_9	0.056	0.0988536		0.107791	0.0708575
Vermis_10	0.076	0.0902663		0.107791	0.0708575
Abbreviation: SCZ, Schizophrenia; NC, normal controls

## Sheet: Supplementary Table 7
Supplementary Table 7. GO enrichment analysis of each significant module related to the ReHo differences in Scales 1-3
Scale level	Category	ID	Name	P FDR B&H	LOG(FDR P)	Hit Count in Query List	Hit Count in Genome	Hit in Query List
Scale 1	GO: Molecular Function	GO:0005516	calmodulin binding	0.006256	2.2037	11	151	UNC13B,CAMK1D,CAMKK1,PDE1B,NRGN,CAMK1,ITPKA,PPP3CA,KCNQ5,PLCB1,KCNN1
	GO: Molecular Function	GO:0022843	voltage-gated cation channel activity	0.03747	1.42632	8	106	CACNA1B,CACNB3,KCNIP2,KCNH3,KCNQ5,KCNB1,KCNS2,CACNA2D3
	GO: Molecular Function	GO:0008239	dipeptidyl-peptidase activity	0.04064	1.39105	7	10	PRSS16,FAP,CTSC,DPP7,PRCP,DPP8,NAALAD2
	GO: Molecular Function	GO:0035254	glutamate receptor binding	0.001246	2.90448	5	54	AKAP5,GRIN2B,NETO2,NETO1,CAMK2A
	GO: Molecular Function	GO:0005244	voltage-gated ion channel activity	0.003684	2.43368	6	139	KCNV1,CACNA2D1,GRIN2B,KCNA4,SCN2A,KCNK1
	GO: Molecular Function	GO:0022832	voltage-gated channel activity	0.003684	2.43368	6	140	KCNV1,CACNA2D1,GRIN2B,KCNA4,SCN2A,KCNK1
	GO: Molecular Function	GO:0022836	gated channel activity	0.005379	2.2693	7	231	GABRB3,KCNV1,CACNA2D1,GRIN2B,KCNA4,SCN2A,KCNK1
	GO: Molecular Function	GO:0005216	ion channel activity	0.005601	2.25173	8	333	GABRB3,KCNV1,CACNA2D1,SLC26A8,GRIN2B,KCNA4,SCN2A,KCNK1
	GO: Molecular Function	GO:0022843	voltage-gated cation channel activity	0.005601	2.25173	5	106	KCNV1,CACNA2D1,GRIN2B,KCNA4,KCNK1
	GO: Molecular Function	GO:0015318	inorganic molecular entity transmembrane transporter activity	0.007206	2.14231	10	566	GABRB3,KCNV1,CACNA2D1,SLC26A8,GRIN2B,KCNA4,ATP8A1,SLC39A10,SCN2A,KCNK1
	GO: Molecular Function	GO:0022803	passive transmembrane transporter activity	0.007717	2.11255	8	373	GABRB3,KCNV1,CACNA2D1,SLC26A8,GRIN2B,KCNA4,SCN2A,KCNK1
	GO: Molecular Function	GO:0015267	channel activity	0.007717	2.11255	8	373	GABRB3,KCNV1,CACNA2D1,SLC26A8,GRIN2B,KCNA4,SCN2A,KCNK1
	GO: Molecular Function	GO:0035255	ionotropic glutamate receptor binding	0.01018	1.99225	3	30	GRIN2B,NETO2,NETO1
	GO: Molecular Function	GO:0015075	ion transmembrane transporter activity	0.01153	1.93817	10	638	GABRB3,KCNV1,CACNA2D1,SLC26A8,GRIN2B,KCNA4,ATP8A1,SLC39A10,SCN2A,KCNK1
	GO: Molecular Function	GO:0022890	inorganic cation transmembrane transporter activity	0.01153	1.93817	8	413	KCNV1,CACNA2D1,GRIN2B,KCNA4,ATP8A1,SLC39A10,SCN2A,KCNK1
	GO: Molecular Function	GO:0005516	calmodulin binding	0.01197	1.92191	5	151	AKAP5,CAMK4,RGS4,CAMK2A,UNC13A
	GO: Molecular Function	GO:0005215	transporter activity	0.01197	1.92191	11	789	GABRB3,OSBPL8,KCNV1,CACNA2D1,SLC26A8,GRIN2B,KCNA4,ATP8A1,SLC39A10,SCN2A,KCNK1
	GO: Molecular Function	GO:0046873	metal ion transmembrane transporter activity	0.01197	1.92191	7	326	KCNV1,CACNA2D1,GRIN2B,KCNA4,SLC39A10,SCN2A,KCNK1
	GO: Molecular Function	GO:0008324	cation transmembrane transporter activity	0.01338	1.87354	8	441	KCNV1,CACNA2D1,GRIN2B,KCNA4,ATP8A1,SLC39A10,SCN2A,KCNK1
	GO: Molecular Function	GO:0022857	transmembrane transporter activity	0.01958	1.70819	10	717	GABRB3,KCNV1,CACNA2D1,SLC26A8,GRIN2B,KCNA4,ATP8A1,SLC39A10,SCN2A,KCNK1
	GO: Molecular Function	GO:0005261	cation channel activity	0.02	1.69897	6	266	KCNV1,CACNA2D1,GRIN2B,KCNA4,SCN2A,KCNK1
	GO: Molecular Function	GO:0032794	GTPase activating protein binding	0.034	1.46852	2	15	GNAO1,CAMK2A
	GO: Molecular Function	GO:1901681	sulfur compound binding	0.02705	1.56783	15	179	ADGRG1,PTCH1,MDK,ANOS1,MGST1,FGF2,ECI2,VEGFB,COL11A1,EFEMP2,APOE,GSTM1,GSTM2,THBS4,FGFBP3
	GO: Molecular Function	GO:0008201	heparin binding	0.02705	1.56783	11	105	ADGRG1,PTCH1,MDK,ANOS1,FGF2,VEGFB,COL11A1,EFEMP2,APOE,THBS4,FGFBP3
	GO: Molecular Function	GO:0140375	immune receptor activity	3.224e-09	8.4916	12	62	IL10RA,IL13RA1,HLA-DOA,HLA-DQB1,HLA-DRA,FPR1,CSF2RA,FCGR1B,CD74,CCR1,CMKLR1,CX3CR1
	GO: Molecular Function	GO:0004888	transmembrane signaling receptor activity	3.901e-09	8.40882	26	453	IL10RA,IL13RA1,IGSF6,P2RY12,HLA-DOA,GPR34,HLA-DQB1,HLA-DRA,FPR1,P2RY13,ITGB2,ADRB2,PTPRC,CSF1R,CSF2RA,FCGR1B,FCGR3A,P2RY6,LPAR6,TLR1,TLR2,CD74,CCR1,CMKLR1,CX3CR1,LILRB4
	GO: Molecular Function	GO:0038023	signaling receptor activity	1.553e-08	7.80883	28	578	IL10RA,IL13RA1,IGSF6,P2RY12,HLA-DOA,GPR34,FOLR2,HLA-DQB1,HLA-DRA,FPR1,P2RY13,ITGAX,ITGB2,ADRB2,PTPRC,CSF1R,CSF2RA,FCGR1B,FCGR3A,P2RY6,LPAR6,TLR1,TLR2,CD74,CCR1,CMKLR1,CX3CR1,LILRB4
	GO: Molecular Function	GO:0060089	molecular transducer activity	1.553e-08	7.80883	28	578	IL10RA,IL13RA1,IGSF6,P2RY12,HLA-DOA,GPR34,FOLR2,HLA-DQB1,HLA-DRA,FPR1,P2RY13,ITGAX,ITGB2,ADRB2,PTPRC,CSF1R,CSF2RA,FCGR1B,FCGR3A,P2RY6,LPAR6,TLR1,TLR2,CD74,CCR1,CMKLR1,CX3CR1,LILRB4
	GO: Molecular Function	GO:0001848	complement binding	4.101e-05	4.38711	5	14	FPR1,VSIG4,ITGAM,ITGB2,CMKLR1
	GO: Molecular Function	GO:0045028	G protein-coupled purinergic nucleotide receptor activity	5.461e-05	4.26273	4	7	P2RY12,GPR34,P2RY13,P2RY6
	GO: Molecular Function	GO:0004896	cytokine receptor activity	8.846e-05	4.05325	7	47	IL10RA,IL13RA1,CSF2RA,CD74,CCR1,CMKLR1,CX3CR1
	GO: Molecular Function	GO:0042277	peptide binding	9.922e-05	4.0034	14	250	HLA-DPB1,HLA-DQB1,HLA-DRA,FPR1,ITGAM,ITGB2,ADRB2,TLR1,TLR2,C1QA,CD74,CCR1,CMKLR1,CX3CR1
	GO: Molecular Function	GO:0042289	MHC class II protein binding	0.000211	3.67572	4	10	HLA-DOA,HLA-DQB1,HLA-DRA,CD74
	GO: Molecular Function	GO:0033218	amide binding	0.000211	3.67572	15	311	HLA-DPB1,FOLR2,HLA-DQB1,HLA-DRA,FPR1,ITGAM,ITGB2,ADRB2,TLR1,TLR2,C1QA,CD74,CCR1,CMKLR1,CX3CR1
	GO: Molecular Function	GO:0016502	nucleotide receptor activity	0.000248	3.60555	4	11	P2RY12,GPR34,P2RY13,P2RY6
	GO: Molecular Function	GO:0001614	purinergic nucleotide receptor activity	0.000248	3.60555	4	11	P2RY12,GPR34,P2RY13,P2RY6
	GO: Molecular Function	GO:0023026	MHC class II protein complex binding	0.0004869	3.31256	4	13	HLA-DMB,HLA-DOA,HLA-DRA,CD74
	GO: Molecular Function	GO:0001851	complement component C3b binding	0.0005774	3.23852	3	5	VSIG4,ITGAM,ITGB2
	GO: Molecular Function	GO:0019955	cytokine binding	0.0009462	3.02402	8	102	IL10RA,IL13RA1,CSF1R,CSF2RA,CD74,CCR1,CMKLR1,CX3CR1
	GO: Molecular Function	GO:0032395	MHC class II receptor activity	0.001002	2.99913	3	6	HLA-DOA,HLA-DQB1,HLA-DRA
	GO: Molecular Function	GO:0023023	MHC protein complex binding	0.001194	2.923	4	17	HLA-DMB,HLA-DOA,HLA-DRA,CD74
	GO: Molecular Function	GO:0004930	G protein-coupled receptor activity	0.002486	2.6045	10	190	P2RY12,GPR34,FPR1,P2RY13,ADRB2,P2RY6,LPAR6,CCR1,CMKLR1,CX3CR1
	GO: Molecular Function	GO:0001637	G protein-coupled chemoattractant receptor activity	0.003207	2.4939	3	9	CCR1,CMKLR1,CX3CR1
	GO: Molecular Function	GO:0004950	chemokine receptor activity	0.003207	2.4939	3	9	CCR1,CMKLR1,CX3CR1
	GO: Molecular Function	GO:0004051	arachidonate 5-lipoxygenase activity	0.003207	2.4939	2	2	ALOX5,ALOX5AP
	GO: Molecular Function	GO:0042497	triacyl lipopeptide binding	0.003207	2.4939	2	2	TLR1,TLR2
	GO: Molecular Function	GO:0001540	amyloid-beta binding	0.003615	2.44189	6	69	ITGAM,ITGB2,ADRB2,TLR2,C1QA,CD74
	GO: Molecular Function	GO:0001846	opsonin binding	0.005272	2.27802	3	11	VSIG4,ITGAM,ITGB2
	GO: Molecular Function	GO:0042287	MHC protein binding	0.007686	2.1143	4	30	HLA-DOA,HLA-DQB1,HLA-DRA,CD74
	GO: Molecular Function	GO:0004875	complement receptor activity	0.007686	2.1143	2	3	FPR1,CMKLR1
	GO: Molecular Function	GO:0001621	G protein-coupled ADP receptor activity	0.007686	2.1143	2	3	P2RY12,P2RY6
	GO: Molecular Function	GO:0071723	lipopeptide binding	0.01471	1.83239	2	4	TLR1,TLR2
	GO: Molecular Function	GO:0019956	chemokine binding	0.02029	1.69272	3	18	CCR1,CMKLR1,CX3CR1
	GO: Molecular Function	GO:0044877	protein-containing complex binding	0.02194	1.65876	23	987	HLA-DMB,HLA-DOA,HLA-DRA,GMFG,PSTPIP1,LCP1,ITGAM,ITGAX,ITGB2,ADRB2,PTPRC,FCGR1B,FCGR3A,TLR2,MYO1F,AIF1,CD74,IL1B,SCIN,RAB32,FYB1,ALOX5AP,HCLS1
	GO: Molecular Function	GO:0019864	IgG binding	0.02196	1.65837	2	5	FCGR1B,FCGR3A
	GO: Molecular Function	GO:0042605	peptide antigen binding	0.03352	1.4747	3	22	HLA-DPB1,HLA-DQB1,HLA-DRA
	GO: Molecular Function	GO:0005102	signaling receptor binding	0.03609	1.44261	23	1034	IL13RA1,CMTM3,HLA-DOA,HLA-DQB1,HLA-DRA,FPR1,GMFG,BLNK,CYTL1,LCP1,ITGAM,ITGAX,ITGB2,HCST,ADRB2,PTPRC,TLR1,TLR2,CD74,C3,IL1B,FYB1,CMTM7
	GO: Molecular Function	GO:0016493	C-C chemokine receptor activity	0.03609	1.44261	2	7	CCR1,CX3CR1
	GO: Molecular Function	GO:0050135	NAD(P)+ nucleosidase activity	0.03609	1.44261	2	7	TLR1,TLR2
	GO: Molecular Function	GO:0003953	NAD+ nucleosidase activity	0.03609	1.44261	2	7	TLR1,TLR2
	GO: Molecular Function	GO:0061809	NAD+ nucleotidase, cyclic ADP-ribose generating	0.03609	1.44261	2	7	TLR1,TLR2
	GO: Molecular Function	GO:0061812	cyclic ADP-ribose hydrolase	0.03609	1.44261	2	7	TLR1,TLR2
	GO: Molecular Function	GO:0061811	ADP-ribosyl cyclase activity	0.03609	1.44261	2	7	TLR1,TLR2
	GO: Molecular Function	GO:0019901	protein kinase binding	0.0001495	3.82536	30	572	DOCK4,FOXO3,CAB39,CACNB4,HDAC5,RASGRF1,ADAM9,DUSP4,DUSP7,KSR2,ALS2,CNKSR2,SORBS1,BCL11A,GRIN2A,ACVR1,CIT,LYST,MEF2A,STX1B,JAK2,CCNG2,PTPN2,PTPN14,STXBP1,TIAM1,SNAP91,KCNH1,OXSR1,CTNNB1
	GO: Molecular Function	GO:0019900	kinase binding	0.0008469	3.07217	30	642	DOCK4,FOXO3,CAB39,CACNB4,HDAC5,RASGRF1,ADAM9,DUSP4,DUSP7,KSR2,ALS2,CNKSR2,SORBS1,BCL11A,GRIN2A,ACVR1,CIT,LYST,MEF2A,STX1B,JAK2,CCNG2,PTPN2,PTPN14,STXBP1,TIAM1,SNAP91,KCNH1,OXSR1,CTNNB1
	GO: Molecular Function	GO:0000149	SNARE binding	0.01111	1.95429	9	92	LRRK2,CPLX2,NAPA,STX1B,PTPN2,STXBP1,SNAP91,TRIM9,UNC13C
	GO: Molecular Function	GO:0005509	calcium ion binding	0.03181	1.49744	9	445	SYN1,SYN2,LPCAT1,IDS,CDH2,LRP1B,MCFD2,CEMIP2,NCAN
	GO: Molecular Function	GO:0030331	estrogen receptor binding	0.0189	1.72354	4	36	FOXL2,ZNF366,SRARP,LEF1
	GO: Molecular Function	GO:0019834	phospholipase A2 inhibitor activity	0.0189	1.72354	2	3	ANXA2,ANXA3
	GO: Molecular Function	GO:0030284	estrogen receptor activity	0.0189	1.72354	2	3	GPER1,LEF1
	GO: Molecular Function	GO:0004930	G protein-coupled receptor activity	0.04236	1.37304	41	190	RAMP3,FZD1,FZD7,ADORA2A,ADRA1B,GPR160,SORCS3,GABBR1,ADGRB2,ADGRB3,OR14I1,SSTR1,SSTR2,GPR146,SPHK1,GPR6,NPY1R,NPY5R,GPR27,NTSR1,GRM1,GPR88,GRM8,CCKBR,OPRK1,OPRM1,GPR150,CHRM3,GLP2R,HRH1,CNR1,VIPR2,HTR1A,HTR2C,HTR4,HTR7,PTGER3,PTGER4,MRGPRF,EDNRA,GPR68
	GO: Molecular Function	GO:0042165	neurotransmitter binding	0.04236	1.37304	21	76	GABBR1,GABRA2,GABRA3,GABRA5,GABRB1,GABRE,GRIA1,GRIK2,GRM1,OPRM1,CHRM3,HRH1,HTR1A,HTR2C,HTR4,HTR7,IDE,GRIN3A,GLRA3,LY6E,LY6H
	GO: Molecular Function	GO:0008486	diphosphoinositol-polyphosphate diphosphatase activity	0.04236	1.37304	4	4	NUDT10,NUDT4,NUDT3,NUDT11
	GO: Molecular Function	GO:0000298	endopolyphosphatase activity	0.04236	1.37304	4	4	NUDT10,NUDT4,NUDT3,NUDT11
	GO: Molecular Function	GO:0034431	bis(5'-adenosyl)-hexaphosphatase activity	0.04236	1.37304	4	4	NUDT10,NUDT4,NUDT3,NUDT11
	GO: Molecular Function	GO:0034432	bis(5'-adenosyl)-pentaphosphatase activity	0.04236	1.37304	4	4	NUDT10,NUDT4,NUDT3,NUDT11
	GO: Molecular Function	GO:0052842	inositol diphosphate pentakisphosphate diphosphatase activity	0.04236	1.37304	4	4	NUDT10,NUDT4,NUDT3,NUDT11
	GO: Molecular Function	GO:0052840	inositol diphosphate tetrakisphosphate diphosphatase activity	0.04236	1.37304	4	4	NUDT10,NUDT4,NUDT3,NUDT11
	GO: Molecular Function	GO:0005509	calcium ion binding	0.04267	1.36988	77	445	MAN1A1,ACTN4,CLEC4M,F12,RYR1,FBN1,PCDH19,HPCAL4,DOC2B,DOC2A,PITPNM2,SCGN,ATP2C1,CGREF1,SLIT1,SLIT3,DLL3,DLK2,SNCA,CABCOCO1,ATP2B4,CAPN12,SYT17,CLSTN2,SMOC2,STIM1,NELL1,NELL2,STX1A,SULF2,RHBDL3,SYT4,ASTN2,SYT5,BAIAP3,NOTCH4,GPD2,CABP7,CALM3,PKD2L1,SPACA9,FSTL1,SUSD1,TLL1,TNNI3,CDH4,CDH8,CDH9,CDH10,CDH13,TPD52,CETN2,ANXA8L1,HPCA,CPNE6,HPCAL1,HRC,PRRG3,SLC25A23,PLSCR1,PPEF1,SYT10,PCDH20,NKD2,PLCH2,M…
	GO: Molecular Function	GO:0000977	RNA polymerase II transcription regulatory region sequence-specific DNA binding	0.006403	2.19362	43	695	ZNF777,ZNF142,ZNF154,SRF,PER1,ZNF362,ZNF226,KCNIP3,ZBTB24,ZNF773,NKX6-3,PURB,ZBTB21,ZNF398,PLAGL1,PLAGL2,NR3C2,USF2,ONECUT2,MYBBP1A,ZFAT,RARA,RARB,FOSB,FOSL2,POU2F2,POU3F1,POU6F1,NR1D1,PKNOX2,NCOR2,EGR1,EGR2,ZNF540,SP5,SOHLH1,FOXP1,TSHZ1,TBR1,EMX1,GLIS1,SMAD2,LRRFIP1
	GO: Molecular Function	GO:0003700	DNA-binding transcription factor activity	0.006403	2.19362	41	658	ZNF777,ZNF142,ZNF154,SRF,ZNF362,ZNF226,KCNIP3,ZBTB24,ZNF773,NKX6-3,TCERG1,PURB,ZBTB21,ZNF398,PLAGL1,PLAGL2,NR3C2,USF2,ONECUT2,ZFAT,RARA,RARB,FOSB,FOSL2,POU2F2,POU3F1,POU6F1,NR1D1,PKNOX2,EGR1,EGR2,ZNF540,SP5,SOHLH1,FOXP1,TSHZ1,TBR1,EMX1,GLIS1,SMAD2,LRRFIP1
	GO: Molecular Function	GO:0000976	transcription regulatory region sequence-specific DNA binding	0.006403	2.19362	45	751	ZNF777,ZNF142,ZNF154,SRF,PER1,ZNF362,ZNF226,KCNIP3,ZBTB24,ZNF773,NKX6-3,TCERG1,PURB,ZBTB21,ZNF398,PLAGL1,PLAGL2,NR3C2,USF2,ONECUT2,MYBBP1A,ZFAT,RARA,RARB,FOSB,FOSL2,TAF1C,POU2F2,POU3F1,POU6F1,NR1D1,PKNOX2,NCOR2,EGR1,EGR2,ZNF540,SP5,SOHLH1,FOXP1,TSHZ1,TBR1,EMX1,GLIS1,SMAD2,LRRFIP1
	GO: Molecular Function	GO:0001067	regulatory region nucleic acid binding	0.006403	2.19362	45	753	ZNF777,ZNF142,ZNF154,SRF,PER1,ZNF362,ZNF226,KCNIP3,ZBTB24,ZNF773,NKX6-3,TCERG1,PURB,ZBTB21,ZNF398,PLAGL1,PLAGL2,NR3C2,USF2,ONECUT2,MYBBP1A,ZFAT,RARA,RARB,FOSB,FOSL2,TAF1C,POU2F2,POU3F1,POU6F1,NR1D1,PKNOX2,NCOR2,EGR1,EGR2,ZNF540,SP5,SOHLH1,FOXP1,TSHZ1,TBR1,EMX1,GLIS1,SMAD2,LRRFIP1
	GO: Molecular Function	GO:1990837	sequence-specific double-stranded DNA binding	0.006403	2.19362	46	781	ZNF777,ZNF142,ZNF154,SRF,PER1,ZNF362,DHX33,ZNF226,KCNIP3,ZBTB24,ZNF773,NKX6-3,TCERG1,PURB,ZBTB21,ZNF398,PLAGL1,PLAGL2,NR3C2,USF2,ONECUT2,MYBBP1A,ZFAT,RARA,RARB,FOSB,FOSL2,TAF1C,POU2F2,POU3F1,POU6F1,NR1D1,PKNOX2,NCOR2,EGR1,EGR2,ZNF540,SP5,SOHLH1,FOXP1,TSHZ1,TBR1,EMX1,GLIS1,SMAD2,LRRFIP1
	GO: Molecular Function	GO:0000981	DNA-binding transcription factor activity, RNA polymerase II-specific	0.006403	2.19362	39	622	ZNF777,ZNF142,ZNF154,SRF,ZNF226,KCNIP3,ZBTB24,ZNF773,NKX6-3,PURB,ZBTB21,ZNF398,PLAGL1,PLAGL2,NR3C2,USF2,ONECUT2,ZFAT,RARA,RARB,FOSB,FOSL2,POU2F2,POU3F1,POU6F1,NR1D1,PKNOX2,EGR1,EGR2,ZNF540,SP5,SOHLH1,FOXP1,TSHZ1,TBR1,EMX1,GLIS1,SMAD2,LRRFIP1
	GO: Molecular Function	GO:0003690	double-stranded DNA binding	0.008005	2.09664	47	819	ZNF777,ZNF142,ZNF154,SRF,PER1,ZNF362,DHX33,ZNF226,KCNIP3,ZBTB24,ZNF773,NKX6-3,TCERG1,PURB,ZBTB21,ZNF398,PLAGL1,PLAGL2,NR3C2,USF2,ONECUT2,MYBBP1A,SETMAR,ZFAT,RARA,RARB,FOSB,FOSL2,TAF1C,POU2F2,POU3F1,POU6F1,NR1D1,PKNOX2,NCOR2,EGR1,EGR2,ZNF540,SP5,SOHLH1,FOXP1,TSHZ1,TBR1,EMX1,GLIS1,SMAD2,LRRFIP1
	GO: Molecular Function	GO:0000978	RNA polymerase II cis-regulatory region sequence-specific DNA binding	0.008005	2.09664	36	572	ZNF777,ZNF154,SRF,PER1,ZNF362,ZNF226,KCNIP3,ZBTB24,ZNF773,NKX6-3,PLAGL1,NR3C2,USF2,ONECUT2,MYBBP1A,ZFAT,RARA,RARB,FOSB,FOSL2,POU2F2,POU3F1,POU6F1,NR1D1,PKNOX2,EGR1,EGR2,ZNF540,SP5,SOHLH1,FOXP1,TBR1,EMX1,GLIS1,SMAD2,LRRFIP1
	GO: Molecular Function	GO:0043565	sequence-specific DNA binding	0.008005	2.09664	47	827	ZNF777,ZNF142,ZNF154,SRF,PER1,ZNF362,DHX33,ZNF226,KCNIP3,ZBTB24,ZNF773,NKX6-3,TCERG1,PURB,ZBTB21,ZNF398,PLAGL1,PLAGL2,NR3C2,USF2,ONECUT2,MYBBP1A,ZFAT,RARA,RARB,FOSB,FOSL2,TAF1C,POU2F2,POU3F1,POU6F1,NR1D1,MBD3,PKNOX2,NCOR2,EGR1,EGR2,ZNF540,SP5,SOHLH1,FOXP1,TSHZ1,TBR1,EMX1,GLIS1,SMAD2,LRRFIP1
	GO: Molecular Function	GO:0000987	cis-regulatory region sequence-specific DNA binding	0.01078	1.96738	36	584	ZNF777,ZNF154,SRF,PER1,ZNF362,ZNF226,KCNIP3,ZBTB24,ZNF773,NKX6-3,PLAGL1,NR3C2,USF2,ONECUT2,MYBBP1A,ZFAT,RARA,RARB,FOSB,FOSL2,POU2F2,POU3F1,POU6F1,NR1D1,PKNOX2,EGR1,EGR2,ZNF540,SP5,SOHLH1,FOXP1,TBR1,EMX1,GLIS1,SMAD2,LRRFIP1
	GO: Molecular Function	GO:0140110	transcription regulator activity	0.01531	1.81502	51	955	TRERF1,ZNF777,ZNF142,ZNF154,IRF2BP1,ZMYND8,SRF,ZNF362,ZNF226,KCNIP3,ZBTB24,ZNF773,NKX6-3,TCERG1,PURB,ZBTB21,ZNF398,PLAGL1,PLAGL2,HSBP1,NR3C2,USF2,ZNF541,ONECUT2,MYBBP1A,ZFAT,RARA,RARB,FOSB,MED9,FOSL2,POU2F2,POU3F1,POU6F1,NR1D1,PIAS2,PKNOX2,NCOR2,EGR1,EGR2,ZNF540,PUS1,SP5,SOHLH1,FOXP1,TSHZ1,TBR1,EMX1,GLIS1,SMAD2,LRRFIP1
	GO: Biological Process	GO:0050804	modulation of chemical synaptic transmission	3.467e-05	4.46005	23	415	UNC13B,CACNA1B,DLGAP1,CACNB3,NRGN,KALRN,STXBP5L,STXBP5,DGKE,LRRC4C,NCDN,ITPKA,PTPN5,NRXN3,PPP3CA,KCNB1,SIPA1L1,PLCB1,PRKAR2B,HRH2,FGF14,RAPGEF2,HOMER1
	GO: Biological Process	GO:0099177	regulation of trans-synaptic signaling	3.467e-05	4.46005	23	416	UNC13B,CACNA1B,DLGAP1,CACNB3,NRGN,KALRN,STXBP5L,STXBP5,DGKE,LRRC4C,NCDN,ITPKA,PTPN5,NRXN3,PPP3CA,KCNB1,SIPA1L1,PLCB1,PRKAR2B,HRH2,FGF14,RAPGEF2,HOMER1
	GO: Biological Process	GO:0098916	anterograde trans-synaptic signaling	0.001492	2.82623	26	659	UNC13B,CACNA1B,DLGAP1,CACNB3,NRGN,KALRN,STXBP5L,STXBP5,DGKE,LRRC4C,KCNIP2,CHRM1,NCDN,ITPKA,PTPN5,NRXN3,PPP3CA,KCNB1,SIPA1L1,PLCB1,KCNN1,PRKAR2B,HRH2,FGF14,RAPGEF2,HOMER1
	GO: Biological Process	GO:0007268	chemical synaptic transmission	0.001492	2.82623	26	659	UNC13B,CACNA1B,DLGAP1,CACNB3,NRGN,KALRN,STXBP5L,STXBP5,DGKE,LRRC4C,KCNIP2,CHRM1,NCDN,ITPKA,PTPN5,NRXN3,PPP3CA,KCNB1,SIPA1L1,PLCB1,KCNN1,PRKAR2B,HRH2,FGF14,RAPGEF2,HOMER1
	GO: Biological Process	GO:0099537	trans-synaptic signaling	0.001492	2.82623	26	666	UNC13B,CACNA1B,DLGAP1,CACNB3,NRGN,KALRN,STXBP5L,STXBP5,DGKE,LRRC4C,KCNIP2,CHRM1,NCDN,ITPKA,PTPN5,NRXN3,PPP3CA,KCNB1,SIPA1L1,PLCB1,KCNN1,PRKAR2B,HRH2,FGF14,RAPGEF2,HOMER1
	GO: Biological Process	GO:0099536	synaptic signaling	0.001636	2.78622	26	676	UNC13B,CACNA1B,DLGAP1,CACNB3,NRGN,KALRN,STXBP5L,STXBP5,DGKE,LRRC4C,KCNIP2,CHRM1,NCDN,ITPKA,PTPN5,NRXN3,PPP3CA,KCNB1,SIPA1L1,PLCB1,KCNN1,PRKAR2B,HRH2,FGF14,RAPGEF2,HOMER1
	GO: Biological Process	GO:0050808	synapse organization	0.007249	2.13972	18	402	UNC13B,CACNB3,KALRN,DNER,SLITRK3,ACTN1,CAMK1,LRRC4C,ITPKA,LRRN3,NRXN3,SIPA1L1,NGEF,NUMB,SPARCL1,WASF1,PDZRN3,HOMER1
	GO: Biological Process	GO:0048167	regulation of synaptic plasticity	0.03184	1.49703	11	190	UNC13B,NRGN,KALRN,NCDN,ITPKA,PTPN5,KCNB1,SIPA1L1,HRH2,FGF14,RAPGEF2
	GO: Biological Process	GO:0043269	regulation of ion transport	3.503e-05	4.45556	19	1013	OSBPL8,KCNV1,DLG2,CACNA2D1,USP46,GNAO1,AKAP5,GRIN2B,MAPK1,CAMK2N1,KCNA4,ATP8A1,NETO2,NETO1,CAMK4,RGS4,CAMK2A,SCN2A,CD200
	GO: Biological Process	GO:0098916	anterograde trans-synaptic signaling	4.347e-05	4.36181	15	659	GABRB3,DLG2,USP46,GNAO1,AKAP5,GRIN2B,MAPK1,NETO2,EGR3,NETO1,CAMK4,RGS4,CAMK2A,UNC13A,SCN2A
	GO: Biological Process	GO:0007268	chemical synaptic transmission	4.347e-05	4.36181	15	659	GABRB3,DLG2,USP46,GNAO1,AKAP5,GRIN2B,MAPK1,NETO2,EGR3,NETO1,CAMK4,RGS4,CAMK2A,UNC13A,SCN2A
	GO: Biological Process	GO:0099537	trans-synaptic signaling	4.347e-05	4.36181	15	666	GABRB3,DLG2,USP46,GNAO1,AKAP5,GRIN2B,MAPK1,NETO2,EGR3,NETO1,CAMK4,RGS4,CAMK2A,UNC13A,SCN2A
	GO: Biological Process	GO:0099536	synaptic signaling	4.347e-05	4.36181	15	676	GABRB3,DLG2,USP46,GNAO1,AKAP5,GRIN2B,MAPK1,NETO2,EGR3,NETO1,CAMK4,RGS4,CAMK2A,UNC13A,SCN2A
	GO: Biological Process	GO:0007610	behavior	0.0004198	3.37696	12	502	GABRB3,USP46,GNAO1,GRIN2B,MAPK1,THRB,ATP8A1,ABI2,NETO1,CAMK4,ADGRL3,SCN2A
	GO: Biological Process	GO:0006812	cation transport	0.0005499	3.25972	15	845	KCNV1,DLG2,CACNA2D1,GNAO1,AKAP5,GRIN2B,KCNA4,ATP8A1,SLC39A10,NETO2,NETO1,RGS4,CAMK2A,SCN2A,KCNK1
	GO: Biological Process	GO:0007267	inorganic cation transmembrane transport	0.001009	2.99611	18	1287	GABRB3,DLG2,CACNA2D1,USP46,GNAO1,AKAP5,GRIN2B,MAPK1,CAMK2N1,NETO2,EGR3,NETO1,CAMK4,RGS4,CAMK2A,UNC13A,CSNK2A1,SCN2A
	GO: Biological Process	GO:0007611	learning or memory	0.001722	2.76397	8	236	GABRB3,GRIN2B,MAPK1,ATP8A1,ABI2,NETO1,CAMK4,SCN2A
	GO: Biological Process	GO:0006813	potassium ion transport	0.001931	2.71422	7	175	KCNV1,AKAP5,KCNA4,NETO2,NETO1,RGS4,KCNK1
	GO: Biological Process	GO:0034220	ion transmembrane transport	0.001931	2.71422	15	970	GABRB3,OSBPL8,KCNV1,DLG2,CACNA2D1,SLC26A8,GRIN2B,KCNA4,ATP8A1,SLC39A10,NETO2,NETO1,RGS4,SCN2A,KCNK1
	GO: Biological Process	GO:0098660	inorganic ion transmembrane transport	0.001991	2.70093	12	624	GABRB3,KCNV1,CACNA2D1,SLC26A8,GRIN2B,KCNA4,SLC39A10,NETO2,NETO1,RGS4,SCN2A,KCNK1
	GO: Biological Process	GO:0034765	regulation of ion transmembrane transport	0.002287	2.64073	10	437	OSBPL8,KCNV1,DLG2,CACNA2D1,GRIN2B,KCNA4,NETO2,NETO1,RGS4,SCN2A
	GO: Biological Process	GO:0050890	cognition	0.002287	2.64073	8	262	GABRB3,GRIN2B,MAPK1,ATP8A1,ABI2,NETO1,CAMK4,SCN2A
	GO: Biological Process	GO:0034762	regulation of transmembrane transport	0.002287	2.64073	10	439	OSBPL8,KCNV1,DLG2,CACNA2D1,GRIN2B,KCNA4,NETO2,NETO1,RGS4,SCN2A
	GO: Biological Process	GO:0098655	cation transmembrane transport	0.002324	2.63376	12	652	KCNV1,DLG2,CACNA2D1,GRIN2B,KCNA4,ATP8A1,SLC39A10,NETO2,NETO1,RGS4,SCN2A,KCNK1
	GO: Biological Process	GO:0055085	transmembrane transport	0.005263	2.27877	15	1094	GABRB3,OSBPL8,KCNV1,DLG2,CACNA2D1,SLC26A8,GRIN2B,KCNA4,ATP8A1,SLC39A10,NETO2,NETO1,RGS4,SCN2A,KCNK1
	GO: Biological Process	GO:2000312	regulation of kainate selective glutamate receptor activity	0.005625	2.24988	2	3	NETO2,NETO1
	GO: Biological Process	GO:0071805	potassium ion transmembrane transport	0.005625	2.24988	6	154	KCNV1,KCNA4,NETO2,NETO1,RGS4,KCNK1
	GO: Biological Process	GO:0099565	chemical synaptic transmission, postsynaptic	0.005625	2.24988	5	95	GABRB3,GRIN2B,NETO2,NETO1,RGS4
	GO: Biological Process	GO:0050877	nervous system process	0.005633	2.24926	12	733	GABRB3,DLG2,GRIN2B,MAPK1,THRB,ATP8A1,NETO2,ABI2,NETO1,CAMK4,RGS4,SCN2A
	GO: Biological Process	GO:0050804	modulation of chemical synaptic transmission	0.006213	2.2067	9	415	USP46,AKAP5,GRIN2B,MAPK1,NETO2,NETO1,RGS4,CAMK2A,UNC13A
	GO: Biological Process	GO:0099177	regulation of trans-synaptic signaling	0.006213	2.2067	9	416	USP46,AKAP5,GRIN2B,MAPK1,NETO2,NETO1,RGS4,CAMK2A,UNC13A
	GO: Biological Process	GO:0048168	regulation of neuronal synaptic plasticity	0.01011	1.99525	4	59	GRIN2B,NETO1,CAMK2A,UNC13A
	GO: Biological Process	GO:0098662	inorganic cation transmembrane transport	0.0121	1.91721	10	573	KCNV1,CACNA2D1,GRIN2B,KCNA4,SLC39A10,NETO2,NETO1,RGS4,SCN2A,KCNK1
	GO: Biological Process	GO:0007613	memory	0.0121	1.91721	5	119	GABRB3,GRIN2B,NETO1,CAMK4,SCN2A
	GO: Biological Process	GO:0048167	regulation of synaptic plasticity	0.0121	1.91721	6	190	AKAP5,GRIN2B,MAPK1,NETO1,CAMK2A,UNC13A
	GO: Biological Process	GO:0098989	NMDA selective glutamate receptor signaling pathway	0.0121	1.91721	2	5	GRIN2B,CAMK2A
	GO: Biological Process	GO:0042391	regulation of membrane potential	0.0121	1.91721	8	366	GABRB3,CACNA2D1,GRIN2B,NETO2,NETO1,RGS4,SCN2A,KCNK1
	GO: Biological Process	GO:0060078	regulation of postsynaptic membrane potential	0.01226	1.91151	5	122	GABRB3,GRIN2B,NETO2,NETO1,RGS4
	GO: Biological Process	GO:0099601	regulation of neurotransmitter receptor activity	0.01606	1.79425	4	71	DLG2,GRIN2B,NETO2,NETO1
	GO: Biological Process	GO:0099072	regulation of postsynaptic membrane neurotransmitter receptor levels	0.02081	1.68173	4	77	DLG2,USP46,AKAP5,CAMK2A
	GO: Biological Process	GO:2000463	positive regulation of excitatory postsynaptic potential	0.02081	1.68173	3	32	NETO2,NETO1,RGS4
	GO: Biological Process	GO:0051668	localization within membrane	0.02426	1.61511	4	81	DLG2,AKAP5,GRIN2B,CAMK2A
	GO: Biological Process	GO:0060291	long-term synaptic potentiation	0.02806	1.55191	4	85	AKAP5,GRIN2B,MAPK1,UNC13A
	GO: Biological Process	GO:0043270	positive regulation of ion transport	0.02806	1.55191	9	540	OSBPL8,CACNA2D1,AKAP5,GRIN2B,MAPK1,CAMK2N1,ATP8A1,CAMK4,CAMK2A
	GO: Biological Process	GO:2001257	regulation of cation channel activity	0.02913	1.53566	5	154	DLG2,CACNA2D1,GRIN2B,NETO2,NETO1
	GO: Biological Process	GO:0060079	excitatory postsynaptic potential	0.02974	1.52666	4	88	GRIN2B,NETO2,NETO1,RGS4
	GO: Biological Process	GO:0044070	regulation of anion transport	0.03097	1.50906	10	675	OSBPL8,USP46,AKAP5,GRIN2B,MAPK1,CAMK2N1,ATP8A1,CAMK4,RGS4,CD200
	GO: Biological Process	GO:0043266	regulation of potassium ion transport	0.03206	1.49404	4	91	AKAP5,NETO2,NETO1,RGS4
	GO: Biological Process	GO:1905114	cell surface receptor signaling pathway involved in cell-cell signaling	0.03372	1.47211	8	449	GABRB3,GNAO1,GRIN2B,NETO2,NETO1,RGS4,CAMK2A,CSNK2A1
	GO: Biological Process	GO:0030001	metal ion transport	0.03909	1.40793	7	353	CACNA2D1,GNAO1,AKAP5,GRIN2B,SLC39A10,RGS4,CAMK2A
	GO: Biological Process	GO:0051050	positive regulation of transport	0.03939	1.40461	10	705	OSBPL8,CACNA2D1,AKAP5,GRIN2B,MAPK1,CAMK2N1,ATP8A1,CAMK4,CAMK2A,UNC13A
	GO: Biological Process	GO:0009636	response to toxic substance	1.127e-08	7.94808	23	146	EPHX1,BCL2,SLC7A11,TTPA,APOM,MGST1,NQO1,ALDH2,SLC30A10,PON2,PON3,APOE,NUPR1,GSTM1,GSTM2,MT1F,MT1G,MT1M,MT1X,MT2A,SLC15A2,AKR7A3,LYN
	GO: Biological Process	GO:0098754	detoxification	1.631e-06	5.78755	15	76	APOM,MGST1,NQO1,ALDH2,SLC30A10,APOE,GSTM1,GSTM2,MT1F,MT1G,MT1M,MT1X,MT2A,SLC15A2,AKR7A3
	GO: Biological Process	GO:0097501	stress response to metal ion	0.0001507	3.82189	6	11	SLC30A10,MT1F,MT1G,MT1M,MT1X,MT2A
	GO: Biological Process	GO:0048729	tissue morphogenesis	0.0001507	3.82189	36	541	PDGFRA,LAMA1,BCL2,EYA2,RREB1,PTCH1,MDK,GJA1,LHX2,CXCR4,YAP1,PCDH15,FGF2,COL11A1,SFRP2,FOLR1,WNT7B,EFEMP2,RDH10,ID4,TEAD1,TEK,GPC6,S1PR1,OPHN1,MSN,VANGL2,RHOC,HEYL,PLPP3,DCHS1,PARD3,FZD2,TMEM100,HES5,TCF7L1
	GO: Biological Process	GO:0007155	cell adhesion	0.0001507	3.82189	52	966	TTYH1,ERBB2,IGFN1,PDGFRA,LAMA1,TMOD3,ADGRG1,BCL2,ADGRV1,RREB1,MDK,SLC7A11,ITGB7,ANOS1,TMEM47,CADM1,ZFP36L1,ADAMTS9,PTPRZ1,CXCR4,ACKR3,PCDH15,LOXL3,CNN3,HSPB1,PNP,SFRP2,FOLR1,WNT7B,EFEMP2,ICAM3,MXRA8,PARD3B,BCAN,TEK,GPC6,AQP4,S1PR1,PDLIM5,MSN,THBS4,FAM107A,PLPP3,DCHS1,SDC3,CD81,PARD3,LYN,FYN,PCDHGC3,HES5,MYBPC1
	GO: Biological Process	GO:0022610	biological adhesion	0.0001507	3.82189	52	969	TTYH1,ERBB2,IGFN1,PDGFRA,LAMA1,TMOD3,ADGRG1,BCL2,ADGRV1,RREB1,MDK,SLC7A11,ITGB7,ANOS1,TMEM47,CADM1,ZFP36L1,ADAMTS9,PTPRZ1,CXCR4,ACKR3,PCDH15,LOXL3,CNN3,HSPB1,PNP,SFRP2,FOLR1,WNT7B,EFEMP2,ICAM3,MXRA8,PARD3B,BCAN,TEK,GPC6,AQP4,S1PR1,PDLIM5,MSN,THBS4,FAM107A,PLPP3,DCHS1,SDC3,CD81,PARD3,LYN,FYN,PCDHGC3,HES5,MYBPC1
	GO: Biological Process	GO:0016477	cell migration	0.0002282	3.64168	54	1043	PDGFRA,APCDD1,LAMA1,ADGRG1,TUBB2B,BCL2,RREB1,MDK,SLC7A11,ITGB7,GJA1,CADM1,EFEMP1,ADAMTS9,PTPRZ1,CXCR4,ACKR3,SRGAP1,CPNE3,FGF2,GPC5,C5,IL33,RAB13,HSPB1,VEGFB,VIM,SFRP2,FOLR1,MMP28,NTRK2,ASAP3,IDH2,APOE,TEK,GPC6,S1PR1,EDNRB,OPHN1,MSN,VANGL2,RHOC,THBS4,FAM107A,TIMP1,PLPP3,DOCK7,DCHS1,SDC3,CD81,PAX6,PARD3,LYN,FYN
	GO: Biological Process	GO:1990169	stress response to copper ion	0.0003091	3.5099	5	8	MT1F,MT1G,MT1M,MT1X,MT2A
	GO: Biological Process	GO:0010273	detoxification of copper ion	0.0003091	3.5099	5	8	MT1F,MT1G,MT1M,MT1X,MT2A
	GO: Biological Process	GO:0061687	detoxification of inorganic compound	0.0006127	3.21275	5	9	MT1F,MT1G,MT1M,MT1X,MT2A
	GO: Biological Process	GO:0035295	tube development	0.000734	3.1343	42	760	ERBB2,PDGFRA,LAMA1,ADGRG1,BCL2,PTCH1,MDK,SLC7A11,GJA1,LHX2,ZFP36L1,NFIA,ADAMTS9,CXCR4,YAP1,ACKR3,FGF2,LOXL3,C5,HSPB1,VEGFB,SFRP2,FOLR1,SGCD,NTRK2,WNT7B,EFEMP2,RDH10,NIBAN2,TEAD1,APOE,TEK,S1PR1,EDNRB,VANGL2,HEYL,THBS4,DCHS1,PAX6,FZD2,TMEM100,HES5
	GO: Biological Process	GO:0060429	epithelium development	0.0008881	3.05154	44	823	SOX3,PDGFRA,APCDD1,LAMA1,BCL2,RREB1,PTCH1,MDK,SLC7A11,GJA1,LHX2,ZFP36L1,CXCR4,YAP1,EDARADD,PCDH15,FGF2,LOXL3,RAB13,CNN3,VIM,SFRP2,FOLR1,WNT7B,RDH10,ID4,TEAD1,TEK,GPC6,SLC40A1,S1PR1,LFNG,OPHN1,MSN,VANGL2,RHOC,HEYL,DCHS1,AKR1C3,PAX6,PARD3,FZD2,TMEM100,HES5
	GO: Biological Process	GO:2000145	regulation of cell motility	0.0009319	3.03063	39	692	ERBB2,PDGFRA,LAMA1,ADGRG1,BCL2,RREB1,MDK,GJA1,EFEMP1,ADAMTS9,PTPRZ1,CXCR4,ACKR3,SRGAP1,CPNE3,FGF2,C5,IL33,HSPB1,VEGFB,VIM,SFRP2,MMP28,IDH2,APOE,TEK,S1PR1,MSN,RHOC,RGN,THBS4,FAM107A,TIMP1,PLPP3,DOCK7,SDC3,CD81,PAX6,LYN
	GO: Biological Process	GO:0040012	regulation of locomotion	0.0009319	3.03063	40	722	ERBB2,PDGFRA,LAMA1,ADGRG1,TUBB2B,BCL2,RREB1,MDK,GJA1,EFEMP1,ADAMTS9,PTPRZ1,CXCR4,ACKR3,SRGAP1,CPNE3,FGF2,C5,IL33,HSPB1,VEGFB,VIM,SFRP2,MMP28,IDH2,APOE,TEK,S1PR1,MSN,RHOC,RGN,THBS4,FAM107A,TIMP1,PLPP3,DOCK7,SDC3,CD81,PAX6,LYN
	GO: Biological Process	GO:0035239	tube morphogenesis	0.0009319	3.03063	36	617	ERBB2,PDGFRA,LAMA1,ADGRG1,BCL2,PTCH1,MDK,GJA1,LHX2,ZFP36L1,ADAMTS9,CXCR4,YAP1,ACKR3,FGF2,C5,HSPB1,VEGFB,SFRP2,FOLR1,SGCD,NTRK2,WNT7B,EFEMP2,RDH10,NIBAN2,TEAD1,APOE,TEK,S1PR1,VANGL2,THBS4,DCHS1,FZD2,TMEM100,HES5
	GO: Biological Process	GO:0051270	regulation of cellular component movement	0.0009319	3.03063	41	751	ERBB2,PDGFRA,LAMA1,TMOD3,ADGRG1,TUBB2B,BCL2,RREB1,MDK,GJA1,EFEMP1,ADAMTS9,PTPRZ1,CXCR4,ACKR3,SRGAP1,CPNE3,FGF2,C5,IL33,HSPB1,VEGFB,VIM,SFRP2,MMP28,IDH2,APOE,TEK,S1PR1,MSN,RHOC,RGN,THBS4,FAM107A,TIMP1,PLPP3,DOCK7,SDC3,CD81,PAX6,LYN
	GO: Biological Process	GO:0009887	animal organ morphogenesis	0.001002	2.99913	41	755	SOX3,IGFN1,PDGFRA,APCDD1,LAMA1,BCL2,SERP1,PTCH1,MDK,GJA1,EFEMP1,CXCR4,YAP1,EDARADD,PCDH15,FGF2,BCAR3,COL11A1,SFRP2,TMEM176B,FOLR1,NTRK2,WNT7B,EFEMP2,RDH10,ID4,TEAD1,TEK,GPC6,AQP5,SLC40A1,S1PR1,LFNG,MSN,VANGL2,HEYL,DCHS1,PAX6,FZD2,TMEM100,HES5
	GO: Biological Process	GO:0002009	morphogenesis of an epithelium	0.001087	2.96377	28	423	PDGFRA,LAMA1,BCL2,RREB1,PTCH1,MDK,GJA1,LHX2,CXCR4,YAP1,PCDH15,FGF2,SFRP2,FOLR1,WNT7B,RDH10,ID4,TEAD1,TEK,GPC6,OPHN1,MSN,VANGL2,RHOC,DCHS1,PARD3,FZD2,HES5
	GO: Biological Process	GO:0030334	regulation of cell migration	0.001129	2.94731	37	654	PDGFRA,LAMA1,ADGRG1,BCL2,RREB1,MDK,GJA1,EFEMP1,ADAMTS9,PTPRZ1,CXCR4,ACKR3,SRGAP1,CPNE3,FGF2,C5,IL33,HSPB1,VEGFB,VIM,SFRP2,MMP28,IDH2,APOE,TEK,S1PR1,MSN,RHOC,THBS4,FAM107A,TIMP1,PLPP3,DOCK7,SDC3,CD81,PAX6,LYN
	GO: Biological Process	GO:0050678	regulation of epithelial cell proliferation	0.001132	2.94615	20	244	RIDA,ERBB2,STXBP4,RREB1,PTCH1,MDK,GJA1,ZFP36L1,YAP1,FGF2,VEGFB,SFRP2,APOE,TEK,NUPR1,EDNRB,RGN,THBS4,PAX6,HES5
	GO: Biological Process	GO:0001523	retinoid metabolic process	0.001398	2.85449	9	52	APOM,GPC5,CYP4V2,RDH10,APOE,GPC6,RLBP1,AKR1C3,SDC3
	GO: Biological Process	GO:0048514	blood vessel morphogenesis	0.001836	2.73613	28	440	ERBB2,PDGFRA,LAMA1,ADGRG1,MDK,GJA1,ZFP36L1,ADAMTS9,CXCR4,YAP1,ACKR3,FGF2,C5,HSPB1,VEGFB,SFRP2,FOLR1,SGCD,NTRK2,WNT7B,EFEMP2,NIBAN2,APOE,TEK,S1PR1,VANGL2,THBS4,TMEM100
	GO: Biological Process	GO:0060485	mesenchyme development	0.001836	2.73613	18	212	BCL2,MDK,GJA1,ZFP36L1,YAP1,LOXL3,SFRP2,FOLR1,WNT7B,RDH10,TEAD1,EDNRB,VANGL2,HEYL,DCHS1,PAX6,IL17RD,TMEM100
	GO: Biological Process	GO:0090162	establishment of epithelial cell polarity	0.002156	2.66635	7	31	LAMA1,GJA1,OPHN1,MSN,VANGL2,PARD3,HES5
	GO: Biological Process	GO:0048754	branching morphogenesis of an epithelial tube	0.002156	2.66635	13	119	PDGFRA,LAMA1,BCL2,PTCH1,MDK,CXCR4,YAP1,FGF2,SFRP2,RDH10,TEK,VANGL2,DCHS1
	GO: Biological Process	GO:0007423	sensory organ development	0.002206	2.65639	27	423	SOX3,IGFN1,MYOM1,PDGFRA,LAMA1,BCL2,NDP,ADGRV1,SLC7A11,GJA1,LHX2,EFEMP1,PCDH15,FGF2,CHRDL1,BCAR3,VIM,COL11A1,NTRK2,WNT7B,RDH10,AQP5,VANGL2,DCHS1,PAX6,FZD2,HES5
	GO: Biological Process	GO:0001568	blood vessel development	0.002212	2.65521	30	500	ERBB2,PDGFRA,LAMA1,ADGRG1,MDK,GJA1,ZFP36L1,ADAMTS9,CXCR4,YAP1,ACKR3,FGF2,C5,HSPB1,VEGFB,SFRP2,FOLR1,SGCD,NTRK2,WNT7B,EFEMP2,NIBAN2,APOE,TEK,S1PR1,VANGL2,THBS4,PLPP3,PAX6,TMEM100
	GO: Biological Process	GO:0001944	vasculature development	0.002212	2.65521	31	526	ERBB2,PDGFRA,LAMA1,ADGRG1,NDP,MDK,GJA1,ZFP36L1,ADAMTS9,CXCR4,YAP1,ACKR3,FGF2,C5,HSPB1,VEGFB,SFRP2,FOLR1,SGCD,NTRK2,WNT7B,EFEMP2,NIBAN2,APOE,TEK,S1PR1,VANGL2,THBS4,PLPP3,PAX6,TMEM100
	GO: Biological Process	GO:0016101	diterpenoid metabolic process	0.002212	2.65521	9	57	APOM,GPC5,CYP4V2,RDH10,APOE,GPC6,RLBP1,AKR1C3,SDC3
	GO: Biological Process	GO:0098609	cell-cell adhesion	0.002301	2.63808	33	581	TTYH1,ERBB2,IGFN1,PDGFRA,TMOD3,BCL2,ADGRV1,MDK,SLC7A11,ITGB7,TMEM47,CADM1,ZFP36L1,PCDH15,LOXL3,CNN3,HSPB1,PNP,WNT7B,ICAM3,TEK,GPC6,AQP4,PDLIM5,MSN,THBS4,PLPP3,DCHS1,CD81,PARD3,LYN,FYN,PCDHGC3
	GO: Biological Process	GO:0042063	gliogenesis	0.002369	2.62543	20	264	ERBB2,APCDD1,ADGRG1,MDK,EFEMP1,PTPRZ1,CXCR4,FGF2,IL33,VIM,NTRK2,MXRA8,ID4,IDH2,LGI4,PLPP3,PAX6,PARD3,LYN,HES5
	GO: Biological Process	GO:0006935	chemotaxis	0.002383	2.62288	27	430	ERBB2,PDGFRA,LAMA1,TUBB2B,PTCH1,MDK,LHX2,ANOS1,CXCR4,ACKR3,FGF2,C5,RAB13,HSPB1,VEGFB,DOK1,MMP28,WNT7B,NIBAN2,S1PR1,EDNRB,OPHN1,VANGL2,THBS4,PAX6,LYN,FYN
	GO: Biological Process	GO:0072006	nephron development	0.002383	2.62288	12	106	PDGFRA,BCL2,PTCH1,YAP1,FGF2,C5,WNT7B,TEK,VANGL2,HEYL,DCHS1,HES5
	GO: Biological Process	GO:0042330	taxis	0.002383	2.62288	27	432	ERBB2,PDGFRA,LAMA1,TUBB2B,PTCH1,MDK,LHX2,ANOS1,CXCR4,ACKR3,FGF2,C5,RAB13,HSPB1,VEGFB,DOK1,MMP28,WNT7B,NIBAN2,S1PR1,EDNRB,OPHN1,VANGL2,THBS4,PAX6,LYN,FYN
	GO: Biological Process	GO:0030003	cellular cation homeostasis	0.002383	2.62288	27	432	CYBRD1,PDGFRA,BCL2,TTPA,ADCYAP1R1,GJA1,CXCR4,ACKR3,FGF2,SLC30A10,WFS1,APOE,SLC40A1,S1PR1,EDNRB,GSTM2,MT1F,MT1G,RGN,MT1M,MT1X,MT2A,FTL,SLC4A4,LYN,FYN,FZD2
	GO: Biological Process	GO:0060562	epithelial tube morphogenesis	0.002383	2.62288	19	245	PDGFRA,LAMA1,BCL2,PTCH1,MDK,GJA1,LHX2,CXCR4,YAP1,FGF2,SFRP2,FOLR1,RDH10,TEAD1,TEK,VANGL2,DCHS1,FZD2,HES5
	GO: Biological Process	GO:0006875	cellular metal ion homeostasis	0.002383	2.62288	25	384	CYBRD1,PDGFRA,BCL2,ADCYAP1R1,GJA1,CXCR4,ACKR3,FGF2,SLC30A10,WFS1,APOE,SLC40A1,S1PR1,EDNRB,GSTM2,MT1F,MT1G,RGN,MT1M,MT1X,MT2A,FTL,LYN,FYN,FZD2
	GO: Biological Process	GO:0046688	response to copper ion	0.002392	2.62124	6	23	S100A13,MT1F,MT1G,MT1M,MT1X,MT2A
	GO: Biological Process	GO:0006882	cellular zinc ion homeostasis	0.002392	2.62124	6	23	SLC30A10,MT1F,MT1G,MT1M,MT1X,MT2A
	GO: Biological Process	GO:0051093	negative regulation of developmental process	0.002419	2.61636	35	645	SOX3,ERBB2,ABCA1,TMEM176A,BCL2,ADGRV1,IL17D,PTCH1,MDK,TTPA,GJA1,LHX2,EFEMP1,ZFP36L1,ADAMTS9,PTPRZ1,YAP1,LOXL3,SLC30A10,HSPB1,SFRP2,TMEM176B,WNT7B,ID4,NIBAN2,IDH2,APOE,TEK,EDNRB,RGN,THBS4,PAX6,LYN,IL17RD,HES5
	GO: Biological Process	GO:0007601	visual perception	0.002419	2.61636	12	108	NDP,ADGRV1,EFEMP1,PCDH15,CYP4V2,COL11A1,WFS1,RDH10,GPR143,RLBP1,TIMP3,PAX6
	GO: Biological Process	GO:0006873	cellular ion homeostasis	0.002553	2.59295	27	438	CYBRD1,PDGFRA,BCL2,TTPA,ADCYAP1R1,GJA1,CXCR4,ACKR3,FGF2,SLC30A10,WFS1,APOE,SLC40A1,S1PR1,EDNRB,GSTM2,MT1F,MT1G,RGN,MT1M,MT1X,MT2A,FTL,SLC4A4,LYN,FYN,FZD2
	GO: Biological Process	GO:0072507	divalent inorganic cation homeostasis	0.002577	2.58889	23	341	PDGFRA,BCL2,ADCYAP1R1,GJA1,CXCR4,ACKR3,FGF2,SLC30A10,WFS1,SGCD,APOE,S1PR1,EDNRB,GSTM2,MT1F,MT1G,RGN,MT1M,MT1X,MT2A,LYN,FYN,FZD2
	GO: Biological Process	GO:0050953	sensory perception of light stimulus	0.002716	2.56607	12	110	NDP,ADGRV1,EFEMP1,PCDH15,CYP4V2,COL11A1,WFS1,RDH10,GPR143,RLBP1,TIMP3,PAX6
	GO: Biological Process	GO:0006721	terpenoid metabolic process	0.003278	2.48439	9	63	APOM,GPC5,CYP4V2,RDH10,APOE,GPC6,RLBP1,AKR1C3,SDC3
	GO: Biological Process	GO:0072503	cellular divalent inorganic cation homeostasis	0.003298	2.48175	22	324	PDGFRA,BCL2,ADCYAP1R1,GJA1,CXCR4,ACKR3,FGF2,SLC30A10,WFS1,APOE,S1PR1,EDNRB,GSTM2,MT1F,MT1G,RGN,MT1M,MT1X,MT2A,LYN,FYN,FZD2
	GO: Biological Process	GO:0055069	zinc ion homeostasis	0.003335	2.4769	6	25	SLC30A10,MT1F,MT1G,MT1M,MT1X,MT2A
	GO: Biological Process	GO:0050673	epithelial cell proliferation	0.003771	2.42354	20	281	RIDA,ERBB2,STXBP4,RREB1,PTCH1,MDK,GJA1,ZFP36L1,YAP1,FGF2,VEGFB,SFRP2,APOE,TEK,NUPR1,EDNRB,RGN,THBS4,PAX6,HES5
	GO: Biological Process	GO:0071276	cellular response to cadmium ion	0.00407	2.39041	6	26	MT1F,MT1G,MT1M,MT1X,MT2A,AKR1C3
	GO: Biological Process	GO:0006805	xenobiotic metabolic process	0.004109	2.38626	8	51	EPHX1,MGST1,NQO1,PON3,AKR7A2,GSTM1,GSTM2,AKR7A3
	GO: Biological Process	GO:0010001	glial cell differentiation	0.004276	2.36896	16	196	ERBB2,MDK,PTPRZ1,CXCR4,FGF2,IL33,VIM,NTRK2,MXRA8,ID4,LGI4,PLPP3,PAX6,PARD3,LYN,HES5
	GO: Biological Process	GO:0055065	metal ion homeostasis	0.004431	2.3535	26	432	CYBRD1,PDGFRA,BCL2,ADCYAP1R1,GJA1,CXCR4,ACKR3,FGF2,SLC30A10,WFS1,SGCD,APOE,SLC40A1,S1PR1,EDNRB,GSTM2,MT1F,MT1G,RGN,MT1M,MT1X,MT2A,FTL,LYN,FYN,FZD2
	GO: Biological Process	GO:0071280	cellular response to copper ion	0.004727	2.32541	5	17	MT1F,MT1G,MT1M,MT1X,MT2A
	GO: Biological Process	GO:0072359	circulatory system development	0.004727	2.32541	39	788	ERBB2,PDGFRA,LAMA1,ADGRG1,NDP,PTCH1,MDK,GJA1,PDLIM3,ZFP36L1,ADAMTS9,CXCR4,YAP1,ACKR3,FGF2,C5,HSPB1,VEGFB,COL11A1,SFRP2,FOLR1,SGCD,NTRK2,WNT7B,EFEMP2,NIBAN2,TEAD1,APOE,TEK,S1PR1,PDLIM5,VANGL2,HEYL,THBS4,PLPP3,DCHS1,PAX6,FZD2,TMEM100
	GO: Biological Process	GO:0055080	cation homeostasis	0.004773	2.32121	28	487	CYBRD1,PDGFRA,BCL2,TTPA,ADCYAP1R1,GJA1,CXCR4,ACKR3,FGF2,SLC30A10,WFS1,SGCD,APOE,SLC40A1,S1PR1,EDNRB,GSTM2,MT1F,MT1G,RGN,MT1M,MT1X,MT2A,FTL,SLC4A4,LYN,FYN,FZD2
	GO: Biological Process	GO:0045197	establishment or maintenance of epithelial cell apical/basal polarity	0.005316	2.27442	7	40	LAMA1,LHX2,PARD3B,OPHN1,MSN,VANGL2,PARD3
	GO: Biological Process	GO:0098771	inorganic ion homeostasis	0.005316	2.27442	28	491	CYBRD1,PDGFRA,BCL2,TTPA,ADCYAP1R1,GJA1,CXCR4,ACKR3,FGF2,SLC30A10,WFS1,SGCD,APOE,SLC40A1,S1PR1,EDNRB,GSTM2,MT1F,MT1G,RGN,MT1M,MT1X,MT2A,FTL,SLC4A4,LYN,FYN,FZD2
	GO: Biological Process	GO:0008584	male gonad development	0.005554	2.25539	10	86	SOX3,PDGFRA,ADGRG1,BCL2,GJA1,MGST1,RAB13,SFRP2,NUPR1,AKR1C3
	GO: Biological Process	GO:0050801	ion homeostasis	0.005554	2.25539	29	520	CYBRD1,PDGFRA,BCL2,SLC7A11,TTPA,ADCYAP1R1,GJA1,CXCR4,ACKR3,FGF2,SLC30A10,WFS1,SGCD,APOE,SLC40A1,S1PR1,EDNRB,GSTM2,MT1F,MT1G,RGN,MT1M,MT1X,MT2A,FTL,SLC4A4,LYN,FYN,FZD2
	GO: Biological Process	GO:0048646	anatomical structure formation involved in morphogenesis	0.005554	2.25539	39	798	ERBB2,IGFN1,PDGFRA,TMOD3,ADGRG1,EYA2,PTCH1,MDK,GJA1,LHX2,ADAMTS9,CXCR4,YAP1,ACKR3,FGF2,C5,HSPB1,VEGFB,COL11A1,SFRP2,FOLR1,WNT7B,RDH10,NIBAN2,TEK,SLC40A1,S1PR1,LFNG,OPHN1,VANGL2,HEYL,THBS4,PLPP3,DCHS1,CD81,PAX6,FZD2,TMEM100,HES5
	GO: Biological Process	GO:0001654	eye development	0.005554	2.25539	20	294	IGFN1,MYOM1,PDGFRA,LAMA1,BCL2,NDP,SLC7A11,GJA1,LHX2,EFEMP1,FGF2,CHRDL1,BCAR3,VIM,NTRK2,WNT7B,RDH10,AQP5,PAX6,HES5
	GO: Biological Process	GO:0071294	cellular response to zinc ion	0.005554	2.25539	5	18	MT1F,MT1G,MT1M,MT1X,MT2A
	GO: Biological Process	GO:0071466	cellular response to xenobiotic stimulus	0.005706	2.24367	8	55	EPHX1,MGST1,NQO1,PON3,AKR7A2,GSTM1,GSTM2,AKR7A3
	GO: Biological Process	GO:0046546	development of primary male sexual characteristics	0.005711	2.24329	10	87	SOX3,PDGFRA,ADGRG1,BCL2,GJA1,MGST1,RAB13,SFRP2,NUPR1,AKR1C3
	GO: Biological Process	GO:0061138	morphogenesis of a branching epithelium	0.005875	2.23099	13	143	PDGFRA,LAMA1,BCL2,PTCH1,MDK,CXCR4,YAP1,FGF2,SFRP2,RDH10,TEK,VANGL2,DCHS1
	GO: Biological Process	GO:0046916	cellular transition metal ion homeostasis	0.005877	2.23084	9	71	CYBRD1,SLC30A10,SLC40A1,MT1F,MT1G,MT1M,MT1X,MT2A,FTL
	GO: Biological Process	GO:0150063	visual system development	0.005877	2.23084	20	297	IGFN1,MYOM1,PDGFRA,LAMA1,BCL2,NDP,SLC7A11,GJA1,LHX2,EFEMP1,FGF2,CHRDL1,BCAR3,VIM,NTRK2,WNT7B,RDH10,AQP5,PAX6,HES5
	GO: Biological Process	GO:0055082	cellular chemical homeostasis	0.006007	2.22134	30	553	CYBRD1,PDGFRA,STXBP4,BCL2,TTPA,ADCYAP1R1,GJA1,CXCR4,ACKR3,FGF2,SLC30A10,WFS1,APOE,AQP4,SLC40A1,S1PR1,EDNRB,GSTM2,MT1F,MT1G,RGN,MT1M,MT1X,MT2A,RAB34,FTL,SLC4A4,LYN,FYN,FZD2
	GO: Biological Process	GO:1902533	positive regulation of intracellular signal transduction	0.006461	2.1897	34	666	TNIK,ERBB2,PDGFRA,NTSR2,ADGRG1,BCL2,ADGRV1,ADCYAP1R1,GJA1,S100A13,FGD4,CXCR4,ACKR3,EDARADD,FGF2,C5,BCAR3,SLC30A10,VEGFB,MDFIC,NTRK2,WNT7B,APOE,TEK,NUPR1,VANGL2,RHOC,FGFBP3,TSPAN6,AKR1C3,CD81,LYN,FYN,ZC3HAV1
	GO: Biological Process	GO:0048880	sensory system development	0.006461	2.1897	20	300	IGFN1,MYOM1,PDGFRA,LAMA1,BCL2,NDP,SLC7A11,GJA1,LHX2,EFEMP1,FGF2,CHRDL1,BCAR3,VIM,NTRK2,WNT7B,RDH10,AQP5,PAX6,HES5
	GO: Biological Process	GO:2000026	regulation of multicellular organismal development	0.006489	2.18782	44	957	ERBB2,LAMA1,TMEM176A,ADGRV1,IL17D,PTCH1,MDK,GJA1,LHX2,EFEMP1,ZFP36L1,ADAMTS9,PTPRZ1,CXCR4,YAP1,FGF2,LOXL3,C5,IL33,HSPB1,PNP,VEGFB,VIM,SFRP2,TMEM176B,NTRK2,WNT7B,ID4,NIBAN2,IDH2,APOE,TEK,LGI4,NUPR1,S1PR1,HEYL,RGN,THBS4,DOCK7,PAX6,PARD3,LYN,TMEM100,HES5
	GO: Biological Process	GO:0061245	establishment or maintenance of bipolar cell polarity	0.006713	2.17308	7	43	LAMA1,LHX2,PARD3B,OPHN1,MSN,VANGL2,PARD3
	GO: Biological Process	GO:0035088	establishment or maintenance of apical/basal cell polarity	0.006713	2.17308	7	43	LAMA1,LHX2,PARD3B,OPHN1,MSN,VANGL2,PARD3
	GO: Biological Process	GO:0006081	cellular aldehyde metabolic process	0.007704	2.11328	7	44	ALDH2,ALDH9A1,RDH10,IDH2,AKR7A2,AKR7A3,AKR1C3
	GO: Biological Process	GO:0048878	chemical homeostasis	0.00806	2.09366	38	791	ABCA1,CYBRD1,PDGFRA,STXBP4,BCL2,PTCH1,SLC7A11,TTPA,ADCYAP1R1,APOM,GJA1,CXCR4,ACKR3,FGF2,C5,SLC30A10,WFS1,SGCD,WNT7B,APOE,AQP4,SLC40A1,S1PR1,EDNRB,GSTM2,MT1F,MT1G,RGN,MT1M,MT1X,MT2A,RAB34,FTL,PAX6,SLC4A4,LYN,FYN,FZD2
	GO: Biological Process	GO:0043010	camera-type eye development	0.008347	2.07847	18	260	IGFN1,MYOM1,PDGFRA,LAMA1,NDP,SLC7A11,GJA1,LHX2,EFEMP1,FGF2,BCAR3,VIM,NTRK2,WNT7B,RDH10,AQP5,PAX6,HES5
	GO: Biological Process	GO:0006720	isoprenoid metabolic process	0.008558	2.06763	9	76	APOM,GPC5,CYP4V2,RDH10,APOE,GPC6,RLBP1,AKR1C3,SDC3
	GO: Biological Process	GO:0072001	renal system development	0.008558	2.06763	17	238	PDGFRA,BCL2,PTCH1,NFIA,CXCR4,YAP1,FGF2,C5,WFS1,WNT7B,RDH10,TEK,VANGL2,HEYL,RGN,DCHS1,HES5
	GO: Biological Process	GO:0009410	response to xenobiotic stimulus	0.008558	2.06763	8	60	EPHX1,MGST1,NQO1,PON3,AKR7A2,GSTM1,GSTM2,AKR7A3
	GO: Biological Process	GO:0019725	cellular homeostasis	0.00892	2.04964	33	654	CYBRD1,PDGFRA,STXBP4,BCL2,TTPA,ADCYAP1R1,GJA1,CXCR4,ACKR3,NQO1,FGF2,SLC30A10,WFS1,BAG3,APOE,AQP4,SLC40A1,S1PR1,EDNRB,GSTM2,MT1F,MT1G,RGN,MT1M,MT1X,MT2A,RAB34,FTL,SLC4A4,LYN,FYN,FZD2,FGGY
	GO: Biological Process	GO:0072080	nephron tubule development	0.009302	2.03142	8	61	BCL2,PTCH1,YAP1,FGF2,WNT7B,HEYL,DCHS1,HES5
	GO: Biological Process	GO:0007163	establishment or maintenance of cell polarity	0.009302	2.03142	14	174	LAMA1,GJA1,LHX2,WNT7B,PARD3B,TEK,OPHN1,MSN,VANGL2,RHOC,DOCK7,PAX6,PARD3,HES5
	GO: Biological Process	GO:0019748	secondary metabolic process	0.009936	2.00279	6	33	BCL2,SLC7A11,PON3,AKR7A2,AKR7A3,AKR1C3
	GO: Biological Process	GO:0009611	response to wounding	0.009978	2.00096	25	441	ERBB2,PDGFRA,BCL2,RREB1,MDK,SLC7A11,GJA1,ZFP36L1,CXCR4,YAP1,FGF2,C5,HSPB1,VEGFB,FOLR1,APOE,VANGL2,RHOC,TIMP1,PLPP3,SYTL4,PAX6,PARD3,LYN,FYN
	GO: Biological Process	GO:0003007	heart morphogenesis	0.01012	1.99482	14	176	PTCH1,GJA1,YAP1,COL11A1,SFRP2,FOLR1,TEAD1,TEK,S1PR1,VANGL2,HEYL,DCHS1,FZD2,TMEM100
	GO: Biological Process	GO:0001655	urogenital system development	0.01029	1.98758	18	267	PDGFRA,BCL2,PTCH1,NFIA,CXCR4,YAP1,FGF2,C5,WFS1,WNT7B,RDH10,ID4,TEK,VANGL2,HEYL,RGN,DCHS1,HES5
	GO: Biological Process	GO:0048709	oligodendrocyte differentiation	0.01033	1.9859	10	97	ERBB2,MDK,PTPRZ1,CXCR4,IL33,NTRK2,ID4,PAX6,LYN,HES5
	GO: Biological Process	GO:0001763	morphogenesis of a branching structure	0.01033	1.9859	13	156	PDGFRA,LAMA1,BCL2,PTCH1,MDK,CXCR4,YAP1,FGF2,SFRP2,RDH10,TEK,VANGL2,DCHS1
	GO: Biological Process	GO:0050900	leukocyte migration	0.01033	1.9859	18	268	MDK,SLC7A11,ITGB7,CADM1,CXCR4,C5,IL33,VEGFB,MMP28,TEK,S1PR1,EDNRB,MSN,THBS4,SDC3,CD81,LYN,FYN
	GO: Biological Process	GO:0008284	positive regulation of cell population proliferation	0.01033	1.9859	31	607	ERBB2,PDGFRA,STXBP4,ADGRG1,BCL2,RREB1,MDK,GJA1,LHX2,S100A13,EFEMP1,PTPRZ1,YAP1,FGF2,PNP,VEGFB,VIM,SFRP2,NTRK2,WNT7B,ID4,TEK,S1PR1,EDNRB,THBS4,TIMP1,AKR1C3,CD81,PAX6,LYN,HES5
	GO: Biological Process	GO:0051241	negative regulation of multicellular organismal process	0.01036	1.98464	35	721	ERBB2,UBE2L6,PDGFRA,TMEM176A,BCL2,IL17D,PTCH1,MDK,APOM,GJA1,LHX2,EFEMP1,ADAMTS9,FGF2,LOXL3,IL33,HSPB1,SFRP2,TMEM176B,WNT7B,ID4,APOC1,NIBAN2,IDH2,APOE,TEK,AQP4,RGN,THBS4,TIMP1,DOCK7,PAX6,LYN,IL17RD,HES5
	GO: Biological Process	GO:1903707	negative regulation of hemopoiesis	0.01041	1.98255	8	63	ERBB2,TMEM176A,IL17D,MDK,LOXL3,HSPB1,TMEM176B,LYN
	GO: Biological Process	GO:0000902	cell morphogenesis	0.01126	1.94846	39	842	TNIK,ERBB2,LAMA1,TUBB2B,BCL2,RREB1,PTCH1,MDK,ITGB7,GJA1,LHX2,S100A13,ANOS1,CADM1,FGD4,PTPRZ1,CXCR4,YAP1,PCDH15,DOK1,VIM,NTRK2,WNT7B,BCAN,NIBAN2,APOE,TEK,PDLIM5,OPHN1,MSN,VANGL2,RHOC,THBS4,WTIP,DOCK7,DCHS1,PAX6,PARD3,FYN
	GO: Biological Process	GO:0010038	response to metal ion	0.01127	1.94808	18	271	CYBRD1,BCL2,ADGRV1,S100A13,FIBIN,GLUD1,CPNE3,NQO1,PCDH15,SLC30A10,S100A16,SLC40A1,MT1F,MT1G,MT1M,MT1X,MT2A,AKR1C3
	GO: Biological Process	GO:0061326	renal tubule development	0.01127	1.94808	8	64	BCL2,PTCH1,YAP1,FGF2,WNT7B,HEYL,DCHS1,HES5
	GO: Biological Process	GO:0060326	cell chemotaxis	0.01272	1.89551	14	182	PDGFRA,MDK,CXCR4,ACKR3,FGF2,C5,RAB13,HSPB1,VEGFB,MMP28,S1PR1,EDNRB,THBS4,LYN
	GO: Biological Process	GO:0046661	male sex differentiation	0.01431	1.84436	10	102	SOX3,PDGFRA,ADGRG1,BCL2,GJA1,MGST1,RAB13,SFRP2,NUPR1,AKR1C3
	GO: Biological Process	GO:0001822	kidney development	0.01523	1.8173	16	231	PDGFRA,BCL2,PTCH1,CXCR4,YAP1,FGF2,C5,WFS1,WNT7B,RDH10,TEK,VANGL2,HEYL,RGN,DCHS1,HES5
	GO: Biological Process	GO:0010043	response to zinc ion	0.01604	1.7948	6	37	SLC30A10,MT1F,MT1G,MT1M,MT1X,MT2A
	GO: Biological Process	GO:0007507	heart development	0.01687	1.77288	24	435	ERBB2,PDGFRA,PTCH1,GJA1,PDLIM3,ZFP36L1,ADAMTS9,CXCR4,YAP1,FGF2,VEGFB,COL11A1,SFRP2,FOLR1,SGCD,TEAD1,TEK,S1PR1,PDLIM5,VANGL2,HEYL,DCHS1,FZD2,TMEM100
	GO: Biological Process	GO:0021871	forebrain regionalization	0.01687	1.77288	4	14	ADGRG1,LHX2,WNT7B,PAX6
	GO: Biological Process	GO:0008406	gonad development	0.01698	1.77006	12	145	SOX3,PDGFRA,ADGRG1,BCL2,GJA1,MGST1,RAB13,SFRP2,RDH10,NUPR1,LFNG,AKR1C3
	GO: Biological Process	GO:0060441	epithelial tube branching involved in lung morphogenesis	0.01789	1.74739	5	25	PDGFRA,LAMA1,YAP1,RDH10,VANGL2
	GO: Biological Process	GO:0055076	transition metal ion homeostasis	0.01797	1.74545	9	87	CYBRD1,SLC30A10,SLC40A1,MT1F,MT1G,MT1M,MT1X,MT2A,FTL
	GO: Biological Process	GO:0070371	ERK1 and ERK2 cascade	0.01833	1.73684	15	213	ERBB2,PDGFRA,NTSR2,ZFP36L1,CXCR4,ACKR3,FGF2,SLC30A10,VEGFB,NTRK2,APOE,TEK,TIMP3,FGFBP3,LYN
	GO: Biological Process	GO:0032526	response to retinoic acid	0.01872	1.72769	8	70	ABCA1,PTCH1,GJA1,YAP1,WNT7B,TEAD1,TEK,LYN
	GO: Biological Process	GO:0014013	regulation of gliogenesis	0.01872	1.72769	9	88	MDK,PTPRZ1,CXCR4,IL33,VIM,ID4,IDH2,LYN,HES5
	GO: Biological Process	GO:0048608	reproductive structure development	0.01872	1.72769	18	286	SOX3,PDGFRA,ADGRG1,BCL2,NDP,PTCH1,TTPA,GJA1,MGST1,ZFP36L1,RAB13,SFRP2,WNT7B,RDH10,ID4,NUPR1,LFNG,AKR1C3
	GO: Biological Process	GO:0010562	positive regulation of phosphorus metabolic process	0.01872	1.72769	32	664	TNIK,ERBB2,PDGFRA,BCL2,ADCYAP1R1,FGD4,PTPRZ1,CXCR4,FGF2,C5,BCAR3,VEGFB,MDFIC,SFRP2,NTRK2,WNT7B,TEAD1,TEK,NUPR1,EDNRB,VANGL2,RGN,THBS4,PLPP3,DOCK7,CD81,SLC4A4,PARD3,LYN,FYN,FZD2,HES5
	GO: Biological Process	GO:0045937	positive regulation of phosphate metabolic process	0.01872	1.72769	32	664	TNIK,ERBB2,PDGFRA,BCL2,ADCYAP1R1,FGD4,PTPRZ1,CXCR4,FGF2,C5,BCAR3,VEGFB,MDFIC,SFRP2,NTRK2,WNT7B,TEAD1,TEK,NUPR1,EDNRB,VANGL2,RGN,THBS4,PLPP3,DOCK7,CD81,SLC4A4,PARD3,LYN,FYN,FZD2,HES5
	GO: Biological Process	GO:0050920	regulation of chemotaxis	0.01882	1.72538	12	148	PDGFRA,TUBB2B,MDK,CXCR4,FGF2,C5,HSPB1,VEGFB,MMP28,S1PR1,THBS4,LYN
	GO: Biological Process	GO:0045137	development of primary sexual characteristics	0.01963	1.70708	12	149	SOX3,PDGFRA,ADGRG1,BCL2,GJA1,MGST1,RAB13,SFRP2,RDH10,NUPR1,LFNG,AKR1C3
	GO: Biological Process	GO:0090218	positive regulation of lipid kinase activity	0.01963	1.70708	5	26	PDGFRA,FGF2,TEK,CD81,LYN
	GO: Biological Process	GO:1901685	glutathione derivative metabolic process	0.01963	1.70708	4	15	MGST1,GSTM1,GSTM2,GSTM5
	GO: Biological Process	GO:1901687	glutathione derivative biosynthetic process	0.01963	1.70708	4	15	MGST1,GSTM1,GSTM2,GSTM5
	GO: Biological Process	GO:0034377	plasma lipoprotein particle assembly	0.01963	1.70708	4	15	ABCA1,APOM,APOC1,APOE
	GO: Biological Process	GO:0022008	neurogenesis	0.0202	1.69465	53	1314	SOX3,TNIK,ERBB2,APCDD1,LAMA1,ADGRG1,TUBB2B,BCL2,ADGRV1,PTCH1,MDK,GJA1,LHX2,ANOS1,EFEMP1,PTPRZ1,CXCR4,YAP1,PCDH15,FGF2,CHRDL1,IL33,RAB13,HSPB1,DOK1,VIM,SFRP2,FOLR1,NTRK2,WNT7B,MXRA8,ID4,BCAN,NIBAN2,IDH2,APOE,LGI4,S1PR1,PDLIM5,EDNRB,OPHN1,VANGL2,HEYL,THBS4,PLPP3,DOCK7,DCHS1,PAX6,PARD3,LYN,FYN,FZD2,HES5
	GO: Biological Process	GO:0061458	reproductive system development	0.02052	1.68782	18	290	SOX3,PDGFRA,ADGRG1,BCL2,NDP,PTCH1,TTPA,GJA1,MGST1,ZFP36L1,RAB13,SFRP2,WNT7B,RDH10,ID4,NUPR1,LFNG,AKR1C3
	GO: Biological Process	GO:0048713	regulation of oligodendrocyte differentiation	0.02066	1.68487	6	40	MDK,PTPRZ1,CXCR4,IL33,ID4,HES5
	GO: Biological Process	GO:0061351	neural precursor cell proliferation	0.02096	1.67861	11	130	ADGRG1,MDK,LHX2,PTPRZ1,CXCR4,FGF2,WNT7B,ID4,DOCK7,PAX6,LYN
	GO: Biological Process	GO:0033700	phospholipid efflux	0.02196	1.65837	3	7	ABCA1,APOC1,APOE
	GO: Biological Process	GO:0010664	negative regulation of striated muscle cell apoptotic process	0.022	1.65758	5	27	BCL2,MDK,SFRP2,BAG3,NUPR1
	GO: Biological Process	GO:0051271	negative regulation of cellular component movement	0.02277	1.64264	15	221	TMOD3,ADGRG1,BCL2,GJA1,ADAMTS9,SRGAP1,FGF2,C5,IL33,SFRP2,MMP28,IDH2,APOE,RGN,TIMP1
	GO: Biological Process	GO:0007600	sensory perception	0.02277	1.64264	20	345	NTSR2,NDP,ADGRV1,EFEMP1,CXCR4,PCDH15,IL33,CYP4V2,COL11A1,WFS1,RDH10,GPR143,AQP4,EDNRB,RLBP1,TIMP3,PAX6,FYN,FZD2,TMEM100
	GO: Biological Process	GO:0070374	positive regulation of ERK1 and ERK2 cascade	0.02277	1.64264	11	132	PDGFRA,NTSR2,CXCR4,ACKR3,FGF2,SLC30A10,VEGFB,NTRK2,APOE,TEK,FGFBP3
	GO: Biological Process	GO:0070372	regulation of ERK1 and ERK2 cascade	0.02277	1.64264	14	198	ERBB2,PDGFRA,NTSR2,CXCR4,ACKR3,FGF2,SLC30A10,VEGFB,NTRK2,APOE,TEK,TIMP3,FGFBP3,LYN
	GO: Biological Process	GO:0009967	positive regulation of signal transduction	0.02277	1.64264	44	1040	TNIK,ERBB2,MAOA,PDGFRA,NTSR2,ADGRG1,BCL2,ADGRV1,ADCYAP1R1,GJA1,S100A13,FGD4,CXCR4,YAP1,ACKR3,EDARADD,FGF2,LOXL3,GPC5,C5,BCAR3,SLC30A10,VEGFB,DOK1,MDFIC,SFRP2,NTRK2,WNT7B,APOE,TEK,NUPR1,LFNG,VANGL2,RHOC,RAB34,TIMP3,FGFBP3,TSPAN6,AKR1C3,CD81,LYN,FYN,HES5,ZC3HAV1
	GO: Biological Process	GO:1904035	regulation of epithelial cell apoptotic process	0.02277	1.64264	7	57	MDK,ZFP36L1,YAP1,WFS1,TEK,NUPR1,AKR1C3
	GO: Biological Process	GO:0001656	metanephros development	0.02277	1.64264	7	57	PDGFRA,BCL2,PTCH1,YAP1,WNT7B,RDH10,HES5
	GO: Biological Process	GO:0042537	benzene-containing compound metabolic process	0.02277	1.64264	4	16	FAH,PON3,GSTM1,GSTM2
	GO: Biological Process	GO:0048762	mesenchymal cell differentiation	0.02277	1.64264	13	176	BCL2,MDK,GJA1,LOXL3,SFRP2,FOLR1,RDH10,EDNRB,VANGL2,HEYL,PAX6,IL17RD,TMEM100
	GO: Biological Process	GO:1901615	organic hydroxy compound metabolic process	0.02314	1.63564	21	374	EPHX1,ABCA1,MAOA,BCL2,SULT1C4,SLC7A11,TTPA,ADCYAP1R1,FAH,FGF2,ACAA2,ALDH2,CYP4V2,ISYNA1,RDH10,APOC1,IDH2,APOE,AKR7A2,PLPP3,AKR1C3
	GO: Biological Process	GO:0072009	nephron epithelium development	0.02314	1.63564	8	75	BCL2,PTCH1,YAP1,FGF2,WNT7B,HEYL,DCHS1,HES5
	GO: Biological Process	GO:0043616	keratinocyte proliferation	0.02314	1.63564	5	28	STXBP4,PTCH1,MDK,ZFP36L1,YAP1
	GO: Biological Process	GO:1904036	negative regulation of epithelial cell apoptotic process	0.02314	1.63564	5	28	MDK,YAP1,WFS1,TEK,NUPR1
	GO: Biological Process	GO:0010760	negative regulation of macrophage chemotaxis	0.02314	1.63564	2	2	C5,MMP28
	GO: Biological Process	GO:1905319	mesenchymal stem cell migration	0.02314	1.63564	2	2	CXCR4,ACKR3
	GO: Biological Process	GO:1905320	regulation of mesenchymal stem cell migration	0.02314	1.63564	2	2	CXCR4,ACKR3
	GO: Biological Process	GO:1905322	positive regulation of mesenchymal stem cell migration	0.02314	1.63564	2	2	CXCR4,ACKR3
	GO: Biological Process	GO:0042660	positive regulation of cell fate specification	0.02314	1.63564	2	2	FGF2,PAX6
	GO: Biological Process	GO:1900052	regulation of retinoic acid biosynthetic process	0.02314	1.63564	2	2	RDH10,AKR1C3
	GO: Biological Process	GO:0048743	positive regulation of skeletal muscle fiber development	0.02314	1.63564	2	2	BCL2,NIBAN2
	GO: Biological Process	GO:0043410	positive regulation of MAPK cascade	0.02314	1.63564	20	349	TNIK,ERBB2,PDGFRA,NTSR2,FGD4,CXCR4,ACKR3,FGF2,C5,BCAR3,SLC30A10,VEGFB,MDFIC,NTRK2,WNT7B,APOE,TEK,VANGL2,FGFBP3,CD81
	GO: Biological Process	GO:0030010	establishment of cell polarity	0.02353	1.62838	10	114	LAMA1,GJA1,PARD3B,OPHN1,MSN,VANGL2,DOCK7,PAX6,PARD3,HES5
	GO: Biological Process	GO:0050731	positive regulation of peptidyl-tyrosine phosphorylation	0.02502	1.60171	10	115	PDGFRA,PTPRZ1,VEGFB,NTRK2,THBS4,PLPP3,CD81,LYN,FYN,HES5
	GO: Biological Process	GO:0060425	lung morphogenesis	0.02507	1.60085	6	43	PDGFRA,LAMA1,YAP1,WNT7B,RDH10,VANGL2
	GO: Biological Process	GO:0030855	epithelial cell differentiation	0.0259	1.5867	23	433	SOX3,LAMA1,PTCH1,SLC7A11,GJA1,ZFP36L1,CXCR4,YAP1,PCDH15,FGF2,RAB13,CNN3,VIM,WNT7B,S1PR1,OPHN1,MSN,AKR1C3,PAX6,PARD3,FZD2,TMEM100,HES5
	GO: Biological Process	GO:0045596	negative regulation of cell differentiation	0.02627	1.58054	24	461	SOX3,ERBB2,ABCA1,TMEM176A,ADGRV1,PTCH1,MDK,TTPA,LHX2,EFEMP1,ZFP36L1,YAP1,LOXL3,HSPB1,SFRP2,TMEM176B,WNT7B,ID4,IDH2,EDNRB,PAX6,LYN,IL17RD,HES5
	GO: Biological Process	GO:0030900	forebrain development	0.02657	1.57561	18	303	SOX3,ADGRG1,MDK,SLC7A11,LHX2,GNG12,CXCR4,FGF2,NTRK2,WNT7B,CCDC85C,ID4,BCAN,OPHN1,DOCK7,PAX6,FYN,HES5
	GO: Biological Process	GO:0014068	positive regulation of phosphatidylinositol 3-kinase signaling	0.02657	1.57561	7	60	ERBB2,PDGFRA,FGF2,NTRK2,TEK,LYN,FYN
	GO: Biological Process	GO:1990748	cellular detoxification	0.02657	1.57561	7	60	APOM,MGST1,NQO1,ALDH2,APOE,GSTM1,GSTM2
	GO: Biological Process	GO:2000179	positive regulation of neural precursor cell proliferation	0.02657	1.57561	6	44	ADGRG1,MDK,LHX2,FGF2,PAX6,LYN
	GO: Biological Process	GO:0046686	response to cadmium ion	0.02657	1.57561	6	44	MT1F,MT1G,MT1M,MT1X,MT2A,AKR1C3
	GO: Biological Process	GO:0034310	primary alcohol catabolic process	0.02657	1.57561	3	8	SULT1C4,ALDH2,AKR1C3
	GO: Biological Process	GO:0034380	high-density lipoprotein particle assembly	0.02657	1.57561	3	8	ABCA1,APOM,APOE
	GO: Biological Process	GO:0090179	planar cell polarity pathway involved in neural tube closure	0.02657	1.57561	3	8	SFRP2,VANGL2,FZD2
	GO: Biological Process	GO:0090178	regulation of establishment of planar polarity involved in neural tube closure	0.02657	1.57561	3	8	SFRP2,VANGL2,FZD2
	GO: Biological Process	GO:0001569	branching involved in blood vessel morphogenesis	0.02815	1.55052	5	30	MDK,CXCR4,SFRP2,TEK,VANGL2
	GO: Biological Process	GO:0060537	muscle tissue development	0.02853	1.5447	18	306	MYOM1,PDGFRA,BCL2,EYA2,PTCH1,GJA1,PDLIM3,ADAMTS9,YAP1,FGF2,COL11A1,SGCD,EFEMP2,NIBAN2,NUPR1,S1PR1,PDLIM5,HEYL
	GO: Biological Process	GO:0140115	export across plasma membrane	0.02899	1.53775	6	45	ABCA1,GJA1,KCNE4,SLC40A1,SLC15A2,SLC4A4
	GO: Biological Process	GO:0010647	positive regulation of cell communication	0.02899	1.53775	48	1192	TNIK,ERBB2,MAOA,PDGFRA,NTSR2,ADGRG1,BCL2,ADGRV1,SERP1,ADCYAP1R1,GJA1,S100A13,FGD4,CXCR4,YAP1,ACKR3,EDARADD,GLUD1,FGF2,LOXL3,GPC5,C5,BCAR3,SLC30A10,VEGFB,DOK1,MDFIC,SFRP2,NTRK2,WNT7B,APOE,TEK,NUPR1,LFNG,VANGL2,RHOC,RAB34,FAM107A,TIMP3,FGFBP3,TSPAN6,AKR1C3,CD81,PAX6,LYN,FYN,HES5,ZC3HAV1
	GO: Biological Process	GO:0048858	cell projection morphogenesis	0.02899	1.53775	28	581	TNIK,ERBB2,LAMA1,TUBB2B,BCL2,RREB1,PTCH1,MDK,GJA1,LHX2,ANOS1,PTPRZ1,CXCR4,DOK1,VIM,NTRK2,WNT7B,BCAN,NIBAN2,APOE,PDLIM5,OPHN1,VANGL2,THBS4,DOCK7,PAX6,PARD3,FYN
	GO: Biological Process	GO:0010453	regulation of cell fate commitment	0.02899	1.53775	4	18	FGF2,LOXL3,SFRP2,PAX6
	GO: Biological Process	GO:0003401	axis elongation	0.02899	1.53775	4	18	YAP1,SFRP2,RDH10,VANGL2
	GO: Biological Process	GO:1903975	regulation of glial cell migration	0.02899	1.53775	4	18	EFEMP1,PTPRZ1,VIM,IDH2
	GO: Biological Process	GO:0042327	positive regulation of phosphorylation	0.02899	1.53775	29	610	TNIK,ERBB2,PDGFRA,BCL2,FGD4,PTPRZ1,CXCR4,FGF2,C5,BCAR3,VEGFB,MDFIC,SFRP2,NTRK2,WNT7B,TEAD1,TEK,NUPR1,EDNRB,VANGL2,THBS4,PLPP3,DOCK7,CD81,SLC4A4,PARD3,LYN,FYN,HES5
	GO: Biological Process	GO:0061041	regulation of wound healing	0.02921	1.53447	8	80	PDGFRA,RREB1,GJA1,CXCR4,FGF2,VEGFB,APOE,PLPP3
	GO: Biological Process	GO:0060993	kidney morphogenesis	0.02921	1.53447	7	62	BCL2,PTCH1,FGF2,WNT7B,VANGL2,DCHS1,HES5
	GO: Biological Process	GO:1902106	negative regulation of leukocyte differentiation	0.02921	1.53447	7	62	ERBB2,TMEM176A,MDK,LOXL3,HSPB1,TMEM176B,LYN
	GO: Biological Process	GO:0048568	embryonic organ development	0.02929	1.53328	17	283	PDGFRA,TUBB2B,PTCH1,TTPA,GJA1,EFEMP1,ZFP36L1,YAP1,PCDH15,COL11A1,FOLR1,WNT7B,RDH10,TEAD1,VANGL2,PAX6,FZD2
	GO: Biological Process	GO:0021915	neural tube development	0.02954	1.52959	10	120	PTCH1,LHX2,ZFP36L1,SFRP2,FOLR1,VANGL2,DCHS1,PAX6,FZD2,HES5
	GO: Biological Process	GO:0033344	cholesterol efflux	0.0302	1.51999	5	31	ABCA1,PTCH1,APOM,APOC1,APOE
	GO: Biological Process	GO:0023056	positive regulation of signaling	0.03022	1.51971	48	1197	TNIK,ERBB2,MAOA,PDGFRA,NTSR2,ADGRG1,BCL2,ADGRV1,SERP1,ADCYAP1R1,GJA1,S100A13,FGD4,CXCR4,YAP1,ACKR3,EDARADD,GLUD1,FGF2,LOXL3,GPC5,C5,BCAR3,SLC30A10,VEGFB,DOK1,MDFIC,SFRP2,NTRK2,WNT7B,APOE,TEK,NUPR1,LFNG,VANGL2,RHOC,RAB34,FAM107A,TIMP3,FGFBP3,TSPAN6,AKR1C3,CD81,PAX6,LYN,FYN,HES5,ZC3HAV1
	GO: Biological Process	GO:2000146	negative regulation of cell motility	0.03084	1.51089	14	211	ADGRG1,BCL2,GJA1,ADAMTS9,SRGAP1,FGF2,C5,IL33,SFRP2,MMP28,IDH2,APOE,RGN,TIMP1
	GO: Biological Process	GO:0001934	positive regulation of protein phosphorylation	0.03101	1.5085	27	557	TNIK,ERBB2,PDGFRA,BCL2,FGD4,PTPRZ1,CXCR4,FGF2,C5,BCAR3,VEGFB,MDFIC,SFRP2,NTRK2,WNT7B,TEAD1,TEK,EDNRB,VANGL2,THBS4,PLPP3,DOCK7,CD81,PARD3,LYN,FYN,HES5
	GO: Biological Process	GO:0021782	glial cell development	0.03164	1.49976	9	101	MDK,VIM,NTRK2,MXRA8,ID4,LGI4,PARD3,LYN,HES5
	GO: Biological Process	GO:0048598	embryonic morphogenesis	0.03164	1.49976	21	391	PDGFRA,EYA2,PTCH1,GJA1,LHX2,EFEMP1,ZFP36L1,YAP1,PCDH15,FGF2,COL11A1,SFRP2,FOLR1,WNT7B,RDH10,TEAD1,VANGL2,PLPP3,PAX6,FZD2,HES5
	GO: Biological Process	GO:0043408	regulation of MAPK cascade	0.03265	1.48612	24	475	TNIK,ERBB2,PDGFRA,NTSR2,FGD4,CXCR4,ACKR3,FGF2,C5,BCAR3,SLC30A10,VEGFB,DOK1,MDFIC,SFRP2,NTRK2,WNT7B,APOE,TEK,VANGL2,TIMP3,FGFBP3,CD81,LYN
	GO: Biological Process	GO:1901616	organic hydroxy compound catabolic process	0.03265	1.48612	6	47	MAOA,SULT1C4,FAH,ALDH2,APOE,AKR1C3
	GO: Biological Process	GO:0065005	protein-lipid complex assembly	0.03265	1.48612	4	19	ABCA1,APOM,APOC1,APOE
	GO: Biological Process	GO:0060548	negative regulation of cell death	0.03265	1.48612	32	707	DDAH2,ERBB2,BCL2,EYA2,MDK,SLC7A11,TTPA,ADCYAP1R1,PTPRZ1,YAP1,ACKR3,NQO1,FGF2,ACAA2,ALDH2,SLC30A10,HSPB1,PNP,VEGFB,SFRP2,WFS1,NTRK2,BAG3,NIBAN2,APOE,TEK,NUPR1,SLC40A1,EDNRB,RGN,TIMP1,FYN
	GO: Biological Process	GO:0002088	lens development in camera-type eye	0.03265	1.48612	7	64	SLC7A11,GJA1,FGF2,BCAR3,VIM,WNT7B,PAX6
	GO: Biological Process	GO:0042127	regulation of cell population proliferation	0.03265	1.48612	45	1109	RIDA,ERBB2,PDGFRA,STXBP4,ADGRG1,BCL2,RREB1,PTCH1,MDK,SLC7A11,GJA1,LHX2,S100A13,EFEMP1,ZFP36L1,PTPRZ1,YAP1,ACKR3,FGF2,DLEC1,IL33,PNP,VEGFB,VIM,SFRP2,NTRK2,WNT7B,EFEMP2,ID4,NIBAN2,IDH2,TEAD1,APOE,TEK,NUPR1,S1PR1,EDNRB,RGN,THBS4,TIMP1,AKR1C3,CD81,PAX6,LYN,HES5
	GO: Biological Process	GO:0042060	wound healing	0.03265	1.48612	19	340	ERBB2,PDGFRA,RREB1,SLC7A11,GJA1,CXCR4,YAP1,FGF2,HSPB1,VEGFB,APOE,VANGL2,RHOC,TIMP1,PLPP3,SYTL4,PARD3,LYN,FYN
	GO: Biological Process	GO:0043691	reverse cholesterol transport	0.03265	1.48612	3	9	ABCA1,APOM,APOE
	GO: Biological Process	GO:0042178	xenobiotic catabolic process	0.03265	1.48612	3	9	PON3,GSTM1,GSTM2
	GO: Biological Process	GO:0021978	telencephalon regionalization	0.03265	1.48612	3	9	ADGRG1,LHX2,PAX6
	GO: Biological Process	GO:0090177	establishment of planar polarity involved in neural tube closure	0.03265	1.48612	3	9	SFRP2,VANGL2,FZD2
	GO: Biological Process	GO:0017145	stem cell division	0.03302	1.48122	8	83	GJA1,SAMD9L,ZFP36L1,YAP1,FGF2,SFRP2,WNT7B,VANGL2
	GO: Biological Process	GO:0032989	cellular component morphogenesis	0.03302	1.48122	30	650	TNIK,ERBB2,PDGFRA,LAMA1,TMOD3,TUBB2B,BCL2,RREB1,PTCH1,MDK,GJA1,LHX2,ANOS1,PTPRZ1,CXCR4,DOK1,VIM,NTRK2,WNT7B,BCAN,NIBAN2,APOE,PDLIM5,OPHN1,VANGL2,THBS4,DOCK7,PAX6,PARD3,FYN
	GO: Biological Process	GO:0060284	regulation of cell development	0.03302	1.48122	22	422	BCL2,RREB1,MDK,TTPA,LHX2,PTPRZ1,CXCR4,YAP1,IL33,VIM,NTRK2,WNT7B,ID4,NIBAN2,IDH2,APOE,EDNRB,HEYL,DOCK7,PAX6,LYN,HES5
	GO: Biological Process	GO:0032990	cell part morphogenesis	0.03392	1.46954	28	593	TNIK,ERBB2,LAMA1,TUBB2B,BCL2,RREB1,PTCH1,MDK,GJA1,LHX2,ANOS1,PTPRZ1,CXCR4,DOK1,VIM,NTRK2,WNT7B,BCAN,NIBAN2,APOE,PDLIM5,OPHN1,VANGL2,THBS4,DOCK7,PAX6,PARD3,FYN
	GO: Biological Process	GO:0097237	cellular response to toxic substance	0.03392	1.46954	7	65	APOM,MGST1,NQO1,ALDH2,APOE,GSTM1,GSTM2
	GO: Biological Process	GO:0022603	regulation of anatomical structure morphogenesis	0.03689	1.43309	33	745	TNIK,ERBB2,PDGFRA,APCDD1,RREB1,MDK,GJA1,S100A13,ADAMTS9,FGD4,PTPRZ1,CXCR4,FGF2,C5,HSPB1,VEGFB,VIM,SFRP2,NTRK2,WNT7B,NIBAN2,APOE,TEK,GPC6,PDLIM5,LFNG,MSN,VANGL2,RHOC,THBS4,WTIP,FYN,FZD2
	GO: Biological Process	GO:0048714	positive regulation of oligodendrocyte differentiation	0.03721	1.42934	4	20	MDK,PTPRZ1,CXCR4,IL33
	GO: Biological Process	GO:0007411	axon guidance	0.03721	1.42934	14	218	ERBB2,LAMA1,TUBB2B,PTCH1,LHX2,ANOS1,CXCR4,DOK1,WNT7B,NIBAN2,OPHN1,VANGL2,PAX6,FYN
	GO: Biological Process	GO:0016331	morphogenesis of embryonic epithelium	0.03721	1.42934	9	105	PTCH1,LHX2,SFRP2,FOLR1,WNT7B,RDH10,VANGL2,FZD2,HES5
	GO: Biological Process	GO:0007498	mesoderm development	0.03721	1.42934	11	148	EYA2,GJA1,LHX2,ZFP36L1,YAP1,COL11A1,SFRP2,TEAD1,VANGL2,PLPP3,TCF7L1
	GO: Biological Process	GO:0097485	neuron projection guidance	0.03847	1.41488	14	219	ERBB2,LAMA1,TUBB2B,PTCH1,LHX2,ANOS1,CXCR4,DOK1,WNT7B,NIBAN2,OPHN1,VANGL2,PAX6,FYN
	GO: Biological Process	GO:0048699	generation of neurons	0.03853	1.4142	48	1219	SOX3,TNIK,ERBB2,LAMA1,ADGRG1,TUBB2B,BCL2,ADGRV1,PTCH1,MDK,GJA1,LHX2,ANOS1,EFEMP1,PTPRZ1,CXCR4,YAP1,PCDH15,CHRDL1,IL33,RAB13,HSPB1,DOK1,VIM,SFRP2,FOLR1,NTRK2,WNT7B,ID4,BCAN,NIBAN2,IDH2,APOE,LGI4,S1PR1,PDLIM5,EDNRB,OPHN1,VANGL2,HEYL,THBS4,DOCK7,PAX6,PARD3,LYN,FYN,FZD2,HES5
	GO: Biological Process	GO:0048644	muscle organ morphogenesis	0.04085	1.38881	6	50	SERP1,COL11A1,EFEMP2,S1PR1,VANGL2,FZD2
	GO: Biological Process	GO:0035672	oligopeptide transmembrane transport	0.04238	1.37284	3	10	SLC7A11,GJA1,SLC15A2
	GO: Biological Process	GO:0034375	high-density lipoprotein particle remodeling	0.04238	1.37284	3	10	APOM,APOC1,APOE
	GO: Biological Process	GO:0007409	axonogenesis	0.04374	1.35912	21	406	ERBB2,LAMA1,TUBB2B,BCL2,PTCH1,LHX2,ANOS1,PTPRZ1,CXCR4,DOK1,VIM,NTRK2,WNT7B,NIBAN2,APOE,OPHN1,VANGL2,DOCK7,PAX6,PARD3,FYN
	GO: Biological Process	GO:0007389	pattern specification process	0.04379	1.35863	16	273	ENKUR,ADGRG1,PTCH1,GJA1,LHX2,FGF2,SFRP2,FOLR1,WNT7B,LFNG,VANGL2,HEYL,DCHS1,PAX6,HES5,TCF7L1
	GO: Biological Process	GO:0120039	plasma membrane bounded cell projection morphogenesis	0.04403	1.35625	27	577	TNIK,ERBB2,LAMA1,TUBB2B,BCL2,RREB1,PTCH1,GJA1,LHX2,ANOS1,PTPRZ1,CXCR4,DOK1,VIM,NTRK2,WNT7B,BCAN,NIBAN2,APOE,PDLIM5,OPHN1,VANGL2,THBS4,DOCK7,PAX6,PARD3,FYN
	GO: Biological Process	GO:1905517	macrophage migration	0.04409	1.35566	5	35	MDK,C5,MMP28,EDNRB,CD81
	GO: Biological Process	GO:0070458	cellular detoxification of nitrogen compound	0.04464	1.35028	2	3	GSTM1,GSTM2
	GO: Biological Process	GO:0003347	epicardial cell to mesenchymal cell transition	0.04464	1.35028	2	3	GJA1,VANGL2
	GO: Biological Process	GO:0036018	cellular response to erythropoietin	0.04464	1.35028	2	3	MT1X,MT2A
	GO: Biological Process	GO:0051410	detoxification of nitrogen compound	0.04464	1.35028	2	3	GSTM1,GSTM2
	GO: Biological Process	GO:2001199	negative regulation of dendritic cell differentiation	0.04464	1.35028	2	3	TMEM176A,TMEM176B
	GO: Biological Process	GO:1903034	regulation of response to wounding	0.04469	1.34979	9	109	PDGFRA,RREB1,MDK,GJA1,CXCR4,FGF2,VEGFB,APOE,PLPP3
	GO: Biological Process	GO:0043066	negative regulation of apoptotic process	0.04633	1.33414	28	610	DDAH2,ERBB2,BCL2,EYA2,MDK,PTPRZ1,YAP1,ACKR3,NQO1,ACAA2,ALDH2,SLC30A10,HSPB1,PNP,VEGFB,SFRP2,WFS1,NTRK2,BAG3,NIBAN2,APOE,TEK,NUPR1,SLC40A1,EDNRB,RGN,TIMP1,FYN
	GO: Biological Process	GO:0007204	positive regulation of cytosolic calcium ion concentration	0.04664	1.33124	13	201	PDGFRA,BCL2,ADCYAP1R1,GJA1,CXCR4,ACKR3,FGF2,S1PR1,EDNRB,GSTM2,LYN,FYN,FZD2
	GO: Biological Process	GO:0032835	glomerulus development	0.04664	1.33124	6	52	PDGFRA,BCL2,C5,TEK,VANGL2,HEYL
	GO: Biological Process	GO:0071248	cellular response to metal ion	0.04664	1.33124	11	154	ADGRV1,CPNE3,NQO1,SLC30A10,SLC40A1,MT1F,MT1G,MT1M,MT1X,MT2A,AKR1C3
	GO: Biological Process	GO:0006066	alcohol metabolic process	0.047	1.3279	15	251	EPHX1,ABCA1,SULT1C4,ADCYAP1R1,FGF2,ACAA2,ALDH2,ISYNA1,RDH10,APOC1,IDH2,APOE,AKR7A2,PLPP3,AKR1C3
	GO: Biological Process	GO:0048015	phosphatidylinositol-mediated signaling	0.0474	1.32422	10	132	ERBB2,PDGFRA,ZFP36L1,FGF2,CA8,NTRK2,GPR143,TEK,LYN,FYN
	GO: Biological Process	GO:0010959	regulation of metal ion transport	0.04782	1.32039	13	202	BCL2,GEM,ADCYAP1R1,GJA1,CXCR4,AHNAK,SLC30A10,WFS1,GSTM2,RGN,PLPP4,LYN,FYN
	GO: Biological Process	GO:0050877	nervous system process	0.04827	1.31632	32	733	GABRG1,NPAS3,NTSR2,NDP,ADGRV1,MDK,SLC7A11,EFEMP1,PTPRZ1,CXCR4,PPP1R1B,PCDH15,IL33,CYP4V2,COL11A1,WFS1,NTRK2,RDH10,GPR143,APOE,AQP4,S1PR1,EDNRB,RLBP1,FAM107A,TIMP3,FGFBP3,PAX6,PARD3,FYN,FZD2,TMEM100
	GO: Biological Process	GO:0060191	regulation of lipase activity	0.04861	1.31327	9	111	PDGFRA,NTSR2,ADCYAP1R1,FGF2,NTRK2,APOC1,S1PR1,EDNRB,RHOC
	GO: Biological Process	GO:1904019	epithelial cell apoptotic process	0.04905	1.30936	7	71	MDK,ZFP36L1,YAP1,WFS1,TEK,NUPR1,AKR1C3
	GO: Biological Process	GO:0030336	negative regulation of cell migration	0.04905	1.30936	13	203	ADGRG1,BCL2,GJA1,ADAMTS9,SRGAP1,FGF2,C5,IL33,SFRP2,MMP28,IDH2,APOE,TIMP1
	GO: Biological Process	GO:0008347	glial cell migration	0.04935	1.30671	6	53	APCDD1,ADGRG1,EFEMP1,PTPRZ1,VIM,IDH2
	GO: Biological Process	GO:0018108	peptidyl-tyrosine phosphorylation	0.04935	1.30671	14	228	ERBB2,PDGFRA,EFEMP1,PTPRZ1,VEGFB,SFRP2,NTRK2,TEK,THBS4,PLPP3,CD81,LYN,FYN,HES5
	GO: Biological Process	GO:0031175	neuron projection development	0.0497	1.30364	36	859	TNIK,ERBB2,LAMA1,TUBB2B,BCL2,ADGRV1,PTCH1,MDK,GJA1,LHX2,ANOS1,EFEMP1,PTPRZ1,CXCR4,PCDH15,RAB13,HSPB1,DOK1,VIM,SFRP2,FOLR1,NTRK2,WNT7B,BCAN,NIBAN2,APOE,PDLIM5,OPHN1,VANGL2,THBS4,DOCK7,PAX6,PARD3,LYN,FYN,HES5
	GO: Biological Process	GO:0048562	embryonic organ morphogenesis	0.0497	1.30364	12	180	PDGFRA,GJA1,EFEMP1,YAP1,PCDH15,COL11A1,FOLR1,RDH10,TEAD1,VANGL2,PAX6,FZD2
	GO: Biological Process	GO:0042249	establishment of planar polarity of embryonic epithelium	0.0497	1.30364	3	11	SFRP2,VANGL2,FZD2
	GO: Biological Process	GO:0090594	inflammatory response to wounding	0.0497	1.30364	3	11	MDK,C5,TIMP1
	GO: Biological Process	GO:0060856	establishment of blood-brain barrier	0.0497	1.30364	3	11	TTPA,WNT7B,MXRA8
	GO: Biological Process	GO:0042659	regulation of cell fate specification	0.0497	1.30364	3	11	FGF2,SFRP2,PAX6
	GO: Biological Process	GO:0061564	axon development	0.0497	1.30364	22	443	ERBB2,LAMA1,TUBB2B,BCL2,PTCH1,LHX2,ANOS1,PTPRZ1,CXCR4,DOK1,VIM,FOLR1,NTRK2,WNT7B,NIBAN2,APOE,OPHN1,VANGL2,DOCK7,PAX6,PARD3,FYN
	GO: Biological Process	GO:0051272	positive regulation of cellular component movement	0.0497	1.30364	21	415	PDGFRA,TUBB2B,BCL2,RREB1,MDK,PTPRZ1,CXCR4,ACKR3,CPNE3,FGF2,HSPB1,VEGFB,TEK,S1PR1,RHOC,THBS4,FAM107A,PLPP3,DOCK7,PAX6,LYN
	GO: Biological Process	GO:0045321	leukocyte activation	4.008e-16	15.3971	45	793	CYBB,LST1,TNFAIP8L2,HLA-DMB,LAT2,HLA-DOA,DOCK8,HLA-DPB1,HLA-DRA,PRDX4,FPR1,VSIG4,GMFG,BLNK,HMOX1,LCP1,ITGAM,ITGAX,WDFY4,ITGB2,SLC2A5,LAPTM5,CD84,PTPRC,RASAL3,ZFP36L2,TLR1,TLR2,RNASET2,MYO1F,CD53,AIF1,C1QA,CD74,C3,PLCG2,IL1B,VAMP8,FYB1,CMTM7,ALOX5,CX3CR1,APBB1IP,RAC2,LILRB4
	GO: Biological Process	GO:0002684	positive regulation of immune system process	4.39e-16	15.3575	38	550	CMTM3,P2RY12,HLA-DMB,LAT2,DOCK8,HLA-DPB1,HLA-DQB1,HLA-DRA,FPR1,VSIG4,BLNK,PSME1,HMOX1,ITGAM,ITGB2,LAPTM5,CD84,PTPRC,CSF1R,RASAL3,FCGR3A,TLR2,AIF1,C1QA,C1QB,C1QC,CD74,C3,CCR1,CMKLR1,PLCG2,IL1B,VAMP8,FYB1,HCLS1,CX3CR1,RAC2,LILRB4
	GO: Biological Process	GO:0001775	cell activation	4.553e-16	15.3417	47	900	CYBB,LST1,TNFAIP8L2,P2RY12,HLA-DMB,LAT2,HLA-DOA,DOCK8,HLA-DPB1,HLA-DRA,PRDX4,FPR1,VSIG4,GMFG,BLNK,HMOX1,LCP1,ITGAM,ITGAX,WDFY4,ITGB2,SLC2A5,LAPTM5,CD84,ADRB2,PTPRC,RASAL3,ZFP36L2,TLR1,TLR2,RNASET2,MYO1F,CD53,AIF1,C1QA,CD74,C3,PLCG2,IL1B,VAMP8,FYB1,CMTM7,ALOX5,CX3CR1,APBB1IP,RAC2,LILRB4
	GO: Biological Process	GO:0002682	regulation of immune system process	4.628e-16	15.3346	46	865	LST1,TNFAIP8L2,CMTM3,P2RY12,HLA-DMB,LAT2,HLA-DOA,DOCK8,HLA-DPB1,HLA-DQB1,HLA-DRA,FPR1,VSIG4,BLNK,PSME1,HMOX1,ITGAM,ITGB2,HCST,LAPTM5,CD84,PTPRC,CSF1R,RASAL3,FCGR1B,ZFP36L2,FCGR3A,TLR2,MYO1F,AIF1,C1QA,C1QB,C1QC,CD74,C3,CCR1,CMKLR1,PLCG2,IL1B,VAMP8,SCIN,FYB1,HCLS1,CX3CR1,RAC2,LILRB4
	GO: Biological Process	GO:0006952	defense response	2.951e-15	14.53	46	911	CYBB,TNFAIP8L2,HLA-DPB1,FOLR2,HLA-DQB1,HLA-DRA,FPR1,VSIG4,BLNK,IRF5,PSME1,HMOX1,PSTPIP1,SLC15A3,ITGAM,ITGAX,ITGB2,TRIM22,LAPTM5,CD84,RNASE6,ADRB2,PTPRC,CSF1R,FCGR1B,TLR1,TLR2,RNASET2,MYO1F,AIF1,C1QA,C1QB,C1QC,TMSB4X,CD74,C3,CCR1,CMKLR1,PLCG2,IL1B,VAMP8,LY86,ALOX5,ALOX5AP,CX3CR1,LILRB4
	GO: Biological Process	GO:0050776	regulation of immune response	1.43e-13	12.8447	33	492	CMTM3,HLA-DMB,LAT2,HLA-DPB1,HLA-DQB1,HLA-DRA,FPR1,VSIG4,BLNK,PSME1,HMOX1,ITGAM,ITGB2,HCST,LAPTM5,CD84,PTPRC,FCGR1B,FCGR3A,TLR2,MYO1F,C1QA,C1QB,C1QC,CD74,C3,CMKLR1,PLCG2,IL1B,VAMP8,FYB1,RAC2,LILRB4
	GO: Biological Process	GO:0002252	immune effector process	2.631e-13	12.5799	39	729	CYBB,HLA-DMB,LAT2,HLA-DQB1,HLA-DRA,PRDX4,FPR1,VSIG4,GMFG,IRF5,HMOX1,LCP1,ITGAM,ITGAX,ITGB2,TRIM22,SLC2A5,LAPTM5,CD84,RNASE6,PTPRC,FCGR3A,TLR2,RNASET2,MYO1F,CD53,C1QA,C1QB,C1QC,CD74,C3,PLCG2,IL1B,VAMP8,ALOX5,CX3CR1,APBB1IP,RAC2,LILRB4
	GO: Biological Process	GO:0050778	positive regulation of immune response	6.543e-12	11.1842	27	361	CMTM3,HLA-DMB,LAT2,HLA-DPB1,HLA-DQB1,HLA-DRA,FPR1,VSIG4,BLNK,PSME1,ITGAM,ITGB2,LAPTM5,PTPRC,FCGR3A,TLR2,C1QA,C1QB,C1QC,CD74,C3,CMKLR1,PLCG2,IL1B,VAMP8,FYB1,LILRB4
	GO: Biological Process	GO:0045087	innate immune response	8.226e-12	11.0848	30	465	CYBB,TNFAIP8L2,HLA-DPB1,HLA-DQB1,HLA-DRA,VSIG4,IRF5,PSME1,PSTPIP1,SLC15A3,ITGAM,TRIM22,CD84,RNASE6,CSF1R,FCGR1B,TLR1,TLR2,RNASET2,MYO1F,AIF1,C1QA,C1QB,C1QC,CD74,C3,PLCG2,VAMP8,LY86,CX3CR1
	GO: Biological Process	GO:0098542	defense response to other organism	1.099e-11	10.959	33	581	CYBB,TNFAIP8L2,HLA-DPB1,HLA-DQB1,HLA-DRA,VSIG4,IRF5,PSME1,PSTPIP1,SLC15A3,ITGAM,ITGAX,TRIM22,CD84,RNASE6,PTPRC,CSF1R,FCGR1B,TLR1,TLR2,RNASET2,MYO1F,AIF1,C1QA,C1QB,C1QC,CD74,C3,PLCG2,IL1B,VAMP8,LY86,CX3CR1
	GO: Biological Process	GO:0002274	myeloid leukocyte activation	3.29e-11	10.4828	28	424	CYBB,LAT2,PRDX4,FPR1,VSIG4,GMFG,HMOX1,ITGAM,ITGAX,ITGB2,SLC2A5,CD84,PTPRC,TLR1,TLR2,RNASET2,MYO1F,CD53,AIF1,C1QA,CD74,C3,VAMP8,FYB1,ALOX5,CX3CR1,RAC2,LILRB4
	GO: Biological Process	GO:0071345	cellular response to cytokine stimulus	1.027e-10	9.98843	34	673	IL10RA,IL13RA1,HK2,DOCK8,HLA-DPB1,HLA-DQB1,HLA-DRA,FPR1,IRF5,PSME1,HMOX1,LCP1,ITGAM,ITGAX,ITGB2,TRIM22,LAPTM5,PTPRC,CSF1R,CSF2RA,FCGR1B,ZFP36L2,TLR2,AIF1,TMSB4X,CD74,CCR1,CMKLR1,IL1B,VAMP8,ALOX5,HCLS1,CX3CR1,LILRB4
	GO: Biological Process	GO:0006954	inflammatory response	1.059e-10	9.9751	27	413	CYBB,TNFAIP8L2,FOLR2,FPR1,BLNK,IRF5,HMOX1,PSTPIP1,ITGAM,ITGB2,ADRB2,PTPRC,CSF1R,TLR1,TLR2,AIF1,TMSB4X,C3,CCR1,CMKLR1,IL1B,VAMP8,LY86,ALOX5,ALOX5AP,CX3CR1,LILRB4
	GO: Biological Process	GO:0002253	activation of immune response	1.089e-10	9.96297	22	259	CMTM3,LAT2,HLA-DPB1,HLA-DQB1,HLA-DRA,FPR1,VSIG4,BLNK,PSME1,LAPTM5,PTPRC,FCGR3A,TLR2,C1QA,C1QB,C1QC,C3,CMKLR1,PLCG2,IL1B,FYB1,LILRB4
	GO: Biological Process	GO:0019221	cytokine-mediated signaling pathway	2.684e-10	9.57122	27	432	IL10RA,IL13RA1,HLA-DPB1,HLA-DQB1,HLA-DRA,FPR1,IRF5,PSME1,HMOX1,LCP1,ITGAM,ITGAX,ITGB2,TRIM22,LAPTM5,PTPRC,CSF1R,CSF2RA,FCGR1B,TMSB4X,CD74,CCR1,CMKLR1,IL1B,ALOX5,CX3CR1,LILRB4
	GO: Biological Process	GO:0046649	lymphocyte activation	3.131e-10	9.50432	27	436	LST1,TNFAIP8L2,HLA-DMB,LAT2,HLA-DOA,DOCK8,HLA-DPB1,HLA-DRA,VSIG4,BLNK,LCP1,ITGAM,ITGAX,WDFY4,ITGB2,LAPTM5,PTPRC,RASAL3,ZFP36L2,AIF1,CD74,PLCG2,IL1B,CMTM7,APBB1IP,RAC2,LILRB4
	GO: Biological Process	GO:0002443	leukocyte mediated immunity	3.324e-10	9.47834	28	474	CYBB,LAT2,HLA-DQB1,HLA-DRA,PRDX4,FPR1,GMFG,HMOX1,ITGAM,ITGAX,ITGB2,SLC2A5,CD84,PTPRC,TLR2,RNASET2,MYO1F,CD53,C1QA,C1QB,C1QC,CD74,C3,IL1B,VAMP8,ALOX5,RAC2,LILRB4
	GO: Biological Process	GO:0002366	leukocyte activation involved in immune response	3.845e-10	9.4151	27	442	CYBB,HLA-DMB,LAT2,HLA-DRA,PRDX4,FPR1,GMFG,HMOX1,LCP1,ITGAM,ITGAX,ITGB2,SLC2A5,CD84,PTPRC,TLR2,RNASET2,MYO1F,CD53,CD74,C3,PLCG2,VAMP8,ALOX5,CX3CR1,APBB1IP,RAC2
	GO: Biological Process	GO:0002263	cell activation involved in immune response	4.274e-10	9.36917	27	445	CYBB,HLA-DMB,LAT2,HLA-DRA,PRDX4,FPR1,GMFG,HMOX1,LCP1,ITGAM,ITGAX,ITGB2,SLC2A5,CD84,PTPRC,TLR2,RNASET2,MYO1F,CD53,CD74,C3,PLCG2,VAMP8,ALOX5,CX3CR1,APBB1IP,RAC2
	GO: Biological Process	GO:0009607	response to biotic stimulus	6.325e-10	9.19894	36	818	CYBB,IL10RA,TNFAIP8L2,HLA-DPB1,HLA-DQB1,HLA-DRA,VSIG4,IRF5,PSME1,PSTPIP1,SLC15A3,ITGAM,ITGAX,WDFY4,TRIM22,LAPTM5,CD84,RNASE6,PTPRC,CSF1R,FCGR1B,TLR1,TLR2,RNASET2,MYO1F,AIF1,C1QA,C1QB,C1QC,CD74,C3,PLCG2,IL1B,VAMP8,LY86,CX3CR1
	GO: Biological Process	GO:0034097	response to cytokine	6.655e-10	9.17685	34	733	IL10RA,IL13RA1,HK2,DOCK8,HLA-DPB1,HLA-DQB1,HLA-DRA,FPR1,IRF5,PSME1,HMOX1,LCP1,ITGAM,ITGAX,ITGB2,TRIM22,LAPTM5,PTPRC,CSF1R,CSF2RA,FCGR1B,ZFP36L2,TLR2,AIF1,TMSB4X,CD74,CCR1,CMKLR1,IL1B,VAMP8,ALOX5,HCLS1,CX3CR1,LILRB4
	GO: Biological Process	GO:0051707	response to other organism	1.206e-09	8.91865	35	794	CYBB,IL10RA,TNFAIP8L2,HLA-DPB1,HLA-DQB1,HLA-DRA,VSIG4,IRF5,PSME1,PSTPIP1,SLC15A3,ITGAM,ITGAX,WDFY4,TRIM22,CD84,RNASE6,PTPRC,CSF1R,FCGR1B,TLR1,TLR2,RNASET2,MYO1F,AIF1,C1QA,C1QB,C1QC,CD74,C3,PLCG2,IL1B,VAMP8,LY86,CX3CR1
	GO: Biological Process	GO:0043207	response to external biotic stimulus	1.239e-09	8.90693	35	796	CYBB,IL10RA,TNFAIP8L2,HLA-DPB1,HLA-DQB1,HLA-DRA,VSIG4,IRF5,PSME1,PSTPIP1,SLC15A3,ITGAM,ITGAX,WDFY4,TRIM22,CD84,RNASE6,PTPRC,CSF1R,FCGR1B,TLR1,TLR2,RNASET2,MYO1F,AIF1,C1QA,C1QB,C1QC,CD74,C3,PLCG2,IL1B,VAMP8,LY86,CX3CR1
	GO: Biological Process	GO:0042110	T cell activation	2.065e-09	8.68508	22	308	TNFAIP8L2,HLA-DMB,HLA-DOA,DOCK8,HLA-DPB1,HLA-DRA,VSIG4,LCP1,ITGAM,ITGAX,WDFY4,ITGB2,LAPTM5,PTPRC,RASAL3,ZFP36L2,AIF1,CD74,IL1B,APBB1IP,RAC2,LILRB4
	GO: Biological Process	GO:0002697	regulation of immune effector process	5.37e-09	8.27003	19	232	HLA-DMB,HLA-DRA,VSIG4,HMOX1,ITGAM,ITGB2,LAPTM5,CD84,PTPRC,TLR2,C1QA,C1QB,C1QC,CD74,C3,IL1B,VAMP8,RAC2,LILRB4
	GO: Biological Process	GO:0050865	regulation of cell activation	7.53e-09	8.12321	23	364	LST1,TNFAIP8L2,HLA-DMB,HLA-DOA,DOCK8,HLA-DPB1,HLA-DRA,VSIG4,HMOX1,ITGAM,ITGB2,LAPTM5,CD84,ADRB2,PTPRC,RASAL3,ZFP36L2,AIF1,CD74,IL1B,VAMP8,RAC2,LILRB4
	GO: Biological Process	GO:0002694	regulation of leukocyte activation	8e-09	8.09691	22	332	LST1,TNFAIP8L2,HLA-DMB,HLA-DOA,DOCK8,HLA-DPB1,HLA-DRA,VSIG4,HMOX1,ITGAM,ITGB2,LAPTM5,CD84,PTPRC,RASAL3,ZFP36L2,AIF1,CD74,IL1B,VAMP8,RAC2,LILRB4
	GO: Biological Process	GO:0007159	leukocyte cell-cell adhesion	1.8e-08	7.74473	18	221	TNFAIP8L2,HLA-DMB,DOCK8,HLA-DPB1,HLA-DRA,VSIG4,ITGAM,ITGB2,LAPTM5,PTPRC,RASAL3,AIF1,CD74,IL1B,ALOX5,CX3CR1,RAC2,LILRB4
	GO: Biological Process	GO:0070661	leukocyte proliferation	2.199e-08	7.65777	17	196	LST1,HLA-DMB,DOCK8,HLA-DPB1,VSIG4,ITGAM,ITGAX,ITGB2,LAPTM5,PTPRC,CSF1R,RASAL3,AIF1,CD74,IL1B,RAC2,LILRB4
	GO: Biological Process	GO:0042116	macrophage activation	3.164e-08	7.49976	11	65	VSIG4,ITGAM,ITGB2,CD84,PTPRC,TLR1,TLR2,AIF1,C1QA,CD74,CX3CR1
	GO: Biological Process	GO:0046651	lymphocyte proliferation	3.653e-08	7.43735	16	176	LST1,HLA-DMB,DOCK8,HLA-DPB1,VSIG4,ITGAM,ITGAX,ITGB2,LAPTM5,PTPRC,RASAL3,AIF1,CD74,IL1B,RAC2,LILRB4
	GO: Biological Process	GO:0032943	mononuclear cell proliferation	4.19e-08	7.37779	16	178	LST1,HLA-DMB,DOCK8,HLA-DPB1,VSIG4,ITGAM,ITGAX,ITGB2,LAPTM5,PTPRC,RASAL3,AIF1,CD74,IL1B,RAC2,LILRB4
	GO: Biological Process	GO:0050900	leukocyte migration	4.886e-08	7.31105	19	268	P2RY12,DOCK8,FOLR2,CH25H,HMOX1,ITGAM,ITGAX,ITGB2,CD84,CSF1R,TLR2,AIF1,CD74,CCR1,CMKLR1,IL1B,ALOX5,CX3CR1,RAC2
	GO: Biological Process	GO:0042098	T cell proliferation	6.585e-08	7.18144	14	133	HLA-DMB,DOCK8,HLA-DPB1,VSIG4,ITGAM,ITGAX,ITGB2,LAPTM5,PTPRC,RASAL3,AIF1,IL1B,RAC2,LILRB4
	GO: Biological Process	GO:0002699	positive regulation of immune effector process	9.5e-08	7.02228	14	137	HLA-DMB,HLA-DRA,HMOX1,ITGAM,ITGB2,LAPTM5,CD84,PTPRC,TLR2,CD74,C3,IL1B,VAMP8,RAC2
	GO: Biological Process	GO:0098883	synapse pruning	1.153e-07	6.93817	6	11	ITGAM,C1QA,C1QB,C1QC,C3,CX3CR1
	GO: Biological Process	GO:0002275	myeloid cell activation involved in immune response	1.153e-07	6.93817	21	352	CYBB,LAT2,PRDX4,FPR1,GMFG,HMOX1,ITGAM,ITGAX,ITGB2,SLC2A5,CD84,PTPRC,TLR2,RNASET2,MYO1F,CD53,C3,VAMP8,ALOX5,CX3CR1,RAC2
	GO: Biological Process	GO:0001774	microglial cell activation	2.769e-07	6.55768	8	32	ITGAM,ITGB2,PTPRC,TLR1,TLR2,AIF1,C1QA,CX3CR1
	GO: Biological Process	GO:0002768	immune response-regulating cell surface receptor signaling pathway	3.306e-07	6.4807	17	238	CMTM3,LAT2,HLA-DPB1,HLA-DQB1,HLA-DRA,FPR1,BLNK,PSME1,LAPTM5,PTPRC,FCGR1B,FCGR3A,TLR2,CMKLR1,PLCG2,FYB1,LILRB4
	GO: Biological Process	GO:0002764	immune response-regulating signaling pathway	3.898e-07	6.40916	17	241	CMTM3,LAT2,HLA-DPB1,HLA-DQB1,HLA-DRA,FPR1,BLNK,PSME1,LAPTM5,PTPRC,FCGR1B,FCGR3A,TLR2,CMKLR1,PLCG2,FYB1,LILRB4
	GO: Biological Process	GO:0002687	positive regulation of leukocyte migration	3.955e-07	6.40285	11	84	P2RY12,DOCK8,CSF1R,TLR2,AIF1,CD74,CCR1,CMKLR1,IL1B,CX3CR1,RAC2
	GO: Biological Process	GO:0043299	leukocyte degranulation	4.547e-07	6.34228	20	346	CYBB,LAT2,PRDX4,FPR1,GMFG,HMOX1,ITGAM,ITGAX,ITGB2,SLC2A5,CD84,PTPRC,TLR2,RNASET2,MYO1F,CD53,C3,VAMP8,ALOX5,RAC2
	GO: Biological Process	GO:0030595	leukocyte chemotaxis	4.561e-07	6.34094	13	131	FOLR2,CH25H,ITGAM,ITGB2,CSF1R,AIF1,CD74,CCR1,CMKLR1,IL1B,ALOX5,CX3CR1,RAC2
	GO: Biological Process	GO:0002429	immune response-activating cell surface receptor signaling pathway	5.198e-07	6.28416	16	216	CMTM3,LAT2,HLA-DPB1,HLA-DQB1,HLA-DRA,FPR1,BLNK,PSME1,LAPTM5,PTPRC,FCGR3A,TLR2,CMKLR1,PLCG2,FYB1,LILRB4
	GO: Biological Process	GO:0002757	immune response-activating signal transduction	5.431e-07	6.26512	16	217	CMTM3,LAT2,HLA-DPB1,HLA-DQB1,HLA-DRA,FPR1,BLNK,PSME1,LAPTM5,PTPRC,FCGR3A,TLR2,CMKLR1,PLCG2,FYB1,LILRB4
	GO: Biological Process	GO:0002250	adaptive immune response	5.676e-07	6.24596	16	218	HLA-DMB,LAT2,HLA-DOA,HLA-DPB1,HLA-DQB1,HLA-DRA,CD84,PTPRC,FCGR1B,C1QA,C1QB,C1QC,CD74,C3,IL1B,LILRB4
	GO: Biological Process	GO:0001817	regulation of cytokine production	6.368e-07	6.196	22	431	CYBB,CLEC9A,HLA-DPB1,VSIG4,IRF5,HMOX1,LAPTM5,CD84,PTPRC,CSF1R,TLR1,TLR2,AIF1,TMSB4X,CD74,C3,CMKLR1,PLCG2,IL1B,ALOX5,CX3CR1,LILRB4
	GO: Biological Process	GO:0002444	myeloid leukocyte mediated immunity	7.46e-07	6.12726	20	359	CYBB,LAT2,PRDX4,FPR1,GMFG,HMOX1,ITGAM,ITGAX,ITGB2,SLC2A5,CD84,PTPRC,TLR2,RNASET2,MYO1F,CD53,C3,VAMP8,ALOX5,RAC2
	GO: Biological Process	GO:1903037	regulation of leukocyte cell-cell adhesion	7.479e-07	6.12616	15	193	TNFAIP8L2,HLA-DMB,DOCK8,HLA-DPB1,HLA-DRA,VSIG4,ITGB2,LAPTM5,PTPRC,RASAL3,AIF1,CD74,IL1B,ALOX5,LILRB4
	GO: Biological Process	GO:0050863	regulation of T cell activation	9.039e-07	6.04388	15	196	TNFAIP8L2,HLA-DMB,HLA-DOA,DOCK8,HLA-DPB1,HLA-DRA,VSIG4,LAPTM5,PTPRC,RASAL3,AIF1,CD74,IL1B,RAC2,LILRB4
	GO: Biological Process	GO:0070663	regulation of leukocyte proliferation	1.22e-06	5.91364	13	144	LST1,HLA-DMB,HLA-DPB1,VSIG4,LAPTM5,PTPRC,CSF1R,RASAL3,AIF1,CD74,IL1B,RAC2,LILRB4
	GO: Biological Process	GO:0051249	regulation of lymphocyte activation	1.737e-06	5.7602	17	271	LST1,TNFAIP8L2,HLA-DMB,HLA-DOA,DOCK8,HLA-DPB1,HLA-DRA,VSIG4,LAPTM5,PTPRC,RASAL3,ZFP36L2,AIF1,CD74,IL1B,RAC2,LILRB4
	GO: Biological Process	GO:0002703	regulation of leukocyte mediated immunity	2.142e-06	5.66918	12	125	HLA-DRA,HMOX1,ITGAM,ITGB2,CD84,PTPRC,TLR2,C3,IL1B,VAMP8,RAC2,LILRB4
	GO: Biological Process	GO:0006959	humoral immune response	2.396e-06	5.62051	11	102	HLA-DQB1,VSIG4,BLNK,RNASE6,PTPRC,C1QA,C1QB,C1QC,C3,IL1B,ALOX5
	GO: Biological Process	GO:0060326	cell chemotaxis	2.426e-06	5.61511	14	182	FOLR2,CH25H,ITGAM,ITGB2,CSF1R,AIF1,TMSB4X,CD74,CCR1,CMKLR1,IL1B,ALOX5,CX3CR1,RAC2
	GO: Biological Process	GO:0002685	regulation of leukocyte migration	2.647e-06	5.57725	12	128	P2RY12,DOCK8,HMOX1,CSF1R,TLR2,AIF1,CD74,CCR1,CMKLR1,IL1B,CX3CR1,RAC2
	GO: Biological Process	GO:0097529	myeloid leukocyte migration	3.044e-06	5.51656	12	130	P2RY12,FOLR2,ITGAM,ITGB2,CSF1R,AIF1,CD74,CCR1,CMKLR1,IL1B,CX3CR1,RAC2
	GO: Biological Process	GO:0016050	vesicle organization	3.044e-06	5.51656	35	1100	CYBB,IL10RA,CLEC9A,LAT2,PRDX4,FPR1,GMFG,HMOX1,PSTPIP1,ITGAM,ITGAX,ITGB2,SLC2A5,CD84,CHMP4A,ADRB2,PTPRC,FCGR1B,SV2A,TLR2,RNASET2,MYO1F,CD53,AIF1,TMSB4X,C3,CCR1,PLCG2,VAMP8,SCIN,RAB32,ALOX5,TRAPPC6A,RAC2,LILRB4
	GO: Biological Process	GO:0045055	regulated exocytosis	3.206e-06	5.49404	24	563	CYBB,LAT2,PRDX4,FPR1,GMFG,HMOX1,ITGAM,ITGAX,ITGB2,SLC2A5,CD84,ADRB2,PTPRC,SV2A,TLR2,RNASET2,MYO1F,CD53,TMSB4X,C3,VAMP8,SCIN,ALOX5,RAC2
	GO: Biological Process	GO:0050670	regulation of lymphocyte proliferation	3.489e-06	5.4573	12	132	LST1,HLA-DMB,HLA-DPB1,VSIG4,LAPTM5,PTPRC,RASAL3,AIF1,CD74,IL1B,RAC2,LILRB4
	GO: Biological Process	GO:0001816	cytokine production	3.673e-06	5.43498	22	482	CYBB,CLEC9A,HLA-DPB1,VSIG4,IRF5,HMOX1,LAPTM5,CD84,PTPRC,CSF1R,TLR1,TLR2,AIF1,TMSB4X,CD74,C3,CMKLR1,PLCG2,IL1B,ALOX5,CX3CR1,LILRB4
	GO: Biological Process	GO:0032944	regulation of mononuclear cell proliferation	3.673e-06	5.43498	12	133	LST1,HLA-DMB,HLA-DPB1,VSIG4,LAPTM5,PTPRC,RASAL3,AIF1,CD74,IL1B,RAC2,LILRB4
	GO: Biological Process	GO:1903039	positive regulation of leukocyte cell-cell adhesion	4.961e-06	5.30443	12	137	HLA-DMB,DOCK8,HLA-DPB1,HLA-DRA,ITGB2,PTPRC,RASAL3,AIF1,CD74,IL1B,ALOX5,LILRB4
	GO: Biological Process	GO:0150146	cell junction disassembly	4.961e-06	5.30443	6	20	ITGAM,C1QA,C1QB,C1QC,C3,CX3CR1
	GO: Biological Process	GO:0002455	humoral immune response mediated by circulating immunoglobulin	4.961e-06	5.30443	6	20	HLA-DQB1,PTPRC,C1QA,C1QB,C1QC,C3
	GO: Biological Process	GO:0001819	positive regulation of cytokine production	5.012e-06	5.29999	16	261	CYBB,CLEC9A,HLA-DPB1,IRF5,HMOX1,LAPTM5,CD84,PTPRC,CSF1R,TLR1,TLR2,AIF1,CD74,C3,PLCG2,IL1B
	GO: Biological Process	GO:0002920	regulation of humoral immune response	5.444e-06	5.26408	7	33	VSIG4,PTPRC,C1QA,C1QB,C1QC,C3,IL1B
	GO: Biological Process	GO:0006887	exocytosis	6.794e-06	5.16787	25	637	CYBB,LAT2,PRDX4,FPR1,GMFG,HMOX1,ITGAM,ITGAX,ITGB2,SLC2A5,CD84,ADRB2,PTPRC,SV2A,TLR2,RNASET2,MYO1F,CD53,TMSB4X,C3,CCR1,VAMP8,SCIN,ALOX5,RAC2
	GO: Biological Process	GO:0140029	exocytic process	6.794e-06	5.16787	25	637	CYBB,LAT2,PRDX4,FPR1,GMFG,HMOX1,ITGAM,ITGAX,ITGB2,SLC2A5,CD84,ADRB2,PTPRC,SV2A,TLR2,RNASET2,MYO1F,CD53,TMSB4X,C3,CCR1,VAMP8,SCIN,ALOX5,RAC2
	GO: Biological Process	GO:0099500	vesicle fusion to plasma membrane	6.794e-06	5.16787	25	637	CYBB,LAT2,PRDX4,FPR1,GMFG,HMOX1,ITGAM,ITGAX,ITGB2,SLC2A5,CD84,ADRB2,PTPRC,SV2A,TLR2,RNASET2,MYO1F,CD53,TMSB4X,C3,CCR1,VAMP8,SCIN,ALOX5,RAC2
	GO: Biological Process	GO:0022407	regulation of cell-cell adhesion	7.818e-06	5.1069	16	271	TNFAIP8L2,HLA-DMB,DOCK8,HLA-DPB1,HLA-DRA,VSIG4,ITGB2,LAPTM5,ADRB2,PTPRC,RASAL3,AIF1,CD74,IL1B,ALOX5,LILRB4
	GO: Biological Process	GO:0032722	positive regulation of chemokine production	9.604e-06	5.01755	7	36	HMOX1,CD84,CSF1R,TLR2,AIF1,CD74,IL1B
	GO: Biological Process	GO:0032642	regulation of chemokine production	1.32e-05	4.87943	8	55	HMOX1,CD84,CSF1R,TLR2,AIF1,CD74,IL1B,LILRB4
	GO: Biological Process	GO:0042129	regulation of T cell proliferation	1.393e-05	4.85605	10	99	HLA-DMB,HLA-DPB1,VSIG4,LAPTM5,PTPRC,RASAL3,AIF1,IL1B,RAC2,LILRB4
	GO: Biological Process	GO:0006906	vesicle fusion	1.669e-05	4.77754	25	671	CYBB,LAT2,PRDX4,FPR1,GMFG,HMOX1,ITGAM,ITGAX,ITGB2,SLC2A5,CD84,ADRB2,PTPRC,SV2A,TLR2,RNASET2,MYO1F,CD53,TMSB4X,C3,CCR1,VAMP8,SCIN,ALOX5,RAC2
	GO: Biological Process	GO:0032602	chemokine production	1.669e-05	4.77754	8	57	HMOX1,CD84,CSF1R,TLR2,AIF1,CD74,IL1B,LILRB4
	GO: Biological Process	GO:0032101	regulation of response to external stimulus	1.669e-05	4.77754	24	624	TNFAIP8L2,P2RY12,VSIG4,PSME1,CD84,ADRB2,PTPRC,CSF1R,TLR2,MYO1F,AIF1,TMSB4X,CD74,C3,CCR1,CMKLR1,PLCG2,IL1B,VAMP8,LY86,ALOX5,ALOX5AP,CX3CR1,RAC2
	GO: Biological Process	GO:0050851	antigen receptor-mediated signaling pathway	1.789e-05	4.74739	12	157	CMTM3,LAT2,HLA-DPB1,HLA-DQB1,HLA-DRA,BLNK,PSME1,LAPTM5,PTPRC,PLCG2,FYB1,LILRB4
	GO: Biological Process	GO:0098609	cell-cell adhesion	1.789e-05	4.74739	23	581	TNFAIP8L2,P2RY12,HLA-DMB,DOCK8,HLA-DPB1,HLA-DRA,VSIG4,ITGAM,ITGAX,ITGB2,LAPTM5,CD84,ADRB2,PTPRC,RASAL3,CD53,AIF1,CD74,IL1B,ALOX5,CX3CR1,RAC2,LILRB4
	GO: Biological Process	GO:0090174	organelle membrane fusion	1.789e-05	4.74739	25	675	CYBB,LAT2,PRDX4,FPR1,GMFG,HMOX1,ITGAM,ITGAX,ITGB2,SLC2A5,CD84,ADRB2,PTPRC,SV2A,TLR2,RNASET2,MYO1F,CD53,TMSB4X,C3,CCR1,VAMP8,SCIN,ALOX5,RAC2
	GO: Biological Process	GO:0061025	membrane fusion	2.112e-05	4.67531	26	730	CYBB,LAT2,FOLR2,PRDX4,FPR1,GMFG,HMOX1,ITGAM,ITGAX,ITGB2,SLC2A5,CD84,ADRB2,PTPRC,SV2A,TLR2,RNASET2,MYO1F,CD53,TMSB4X,C3,CCR1,VAMP8,SCIN,ALOX5,RAC2
	GO: Biological Process	GO:0002886	regulation of myeloid leukocyte mediated immunity	2.159e-05	4.66575	7	41	HMOX1,ITGAM,ITGB2,CD84,C3,VAMP8,RAC2
	GO: Biological Process	GO:0030449	regulation of complement activation	2.174e-05	4.66274	6	26	VSIG4,C1QA,C1QB,C1QC,C3,IL1B
	GO: Biological Process	GO:0019882	antigen processing and presentation	2.208e-05	4.656	12	161	CYBB,HLA-DMB,HLA-DOA,HLA-DPB1,HLA-DQB1,HLA-DRA,PSME1,WDFY4,FCGR1B,CD74,VAMP8,RAB32
	GO: Biological Process	GO:0032103	positive regulation of response to external stimulus	2.26e-05	4.64589	16	297	P2RY12,PSME1,CSF1R,TLR2,AIF1,TMSB4X,CD74,C3,CCR1,CMKLR1,PLCG2,IL1B,VAMP8,LY86,ALOX5AP,RAC2
	GO: Biological Process	GO:0035589	G protein-coupled purinergic nucleotide receptor signaling pathway	2.739e-05	4.56241	4	7	P2RY12,GPR34,P2RY13,P2RY6
	GO: Biological Process	GO:0022409	positive regulation of cell-cell adhesion	2.961e-05	4.52856	12	166	HLA-DMB,DOCK8,HLA-DPB1,HLA-DRA,ITGB2,PTPRC,RASAL3,AIF1,CD74,IL1B,ALOX5,LILRB4
	GO: Biological Process	GO:0048284	organelle fusion	2.961e-05	4.52856	25	697	CYBB,LAT2,PRDX4,FPR1,GMFG,HMOX1,ITGAM,ITGAX,ITGB2,SLC2A5,CD84,ADRB2,PTPRC,SV2A,TLR2,RNASET2,MYO1F,CD53,TMSB4X,C3,CCR1,VAMP8,SCIN,ALOX5,RAC2
	GO: Biological Process	GO:0043312	neutrophil degranulation	3.506e-05	4.45519	16	308	CYBB,PRDX4,FPR1,GMFG,ITGAM,ITGAX,ITGB2,SLC2A5,PTPRC,TLR2,RNASET2,MYO1F,CD53,C3,VAMP8,ALOX5
	GO: Biological Process	GO:0002283	neutrophil activation involved in immune response	3.619e-05	4.44141	16	309	CYBB,PRDX4,FPR1,GMFG,ITGAM,ITGAX,ITGB2,SLC2A5,PTPRC,TLR2,RNASET2,MYO1F,CD53,C3,VAMP8,ALOX5
	GO: Biological Process	GO:0030335	positive regulation of cell migration	3.802e-05	4.41999	18	390	P2RY12,DOCK8,HMOX1,ITGAX,PTPRC,CSF1R,P2RY6,TLR2,MYO1F,AIF1,TMSB4X,CD74,CCR1,CMKLR1,PLCG2,IL1B,CX3CR1,RAC2
	GO: Biological Process	GO:0002696	positive regulation of leukocyte activation	3.98e-05	4.40012	13	204	HLA-DMB,DOCK8,HLA-DPB1,HLA-DRA,ITGAM,ITGB2,PTPRC,RASAL3,AIF1,CD74,IL1B,VAMP8,LILRB4
	GO: Biological Process	GO:0042119	neutrophil activation	3.98e-05	4.40012	16	312	CYBB,PRDX4,FPR1,GMFG,ITGAM,ITGAX,ITGB2,SLC2A5,PTPRC,TLR2,RNASET2,MYO1F,CD53,C3,VAMP8,ALOX5
	GO: Biological Process	GO:0036230	granulocyte activation	4.285e-05	4.36805	16	314	CYBB,PRDX4,FPR1,GMFG,ITGAM,ITGAX,ITGB2,SLC2A5,PTPRC,TLR2,RNASET2,MYO1F,CD53,C3,VAMP8,ALOX5
	GO: Biological Process	GO:0002446	neutrophil mediated immunity	4.61e-05	4.3363	16	316	CYBB,PRDX4,FPR1,GMFG,ITGAM,ITGAX,ITGB2,SLC2A5,PTPRC,TLR2,RNASET2,MYO1F,CD53,C3,VAMP8,ALOX5
	GO: Biological Process	GO:2000147	positive regulation of cell motility	5.574e-05	4.25383	18	402	P2RY12,DOCK8,HMOX1,ITGAX,PTPRC,CSF1R,P2RY6,TLR2,MYO1F,AIF1,TMSB4X,CD74,CCR1,CMKLR1,PLCG2,IL1B,CX3CR1,RAC2
	GO: Biological Process	GO:0050921	positive regulation of chemotaxis	5.586e-05	4.2529	9	92	P2RY12,CSF1R,AIF1,TMSB4X,CD74,CCR1,CMKLR1,IL1B,RAC2
	GO: Biological Process	GO:0150064	vertebrate eye-specific patterning	6.005e-05	4.22149	3	3	ITGAM,C1QA,C3
	GO: Biological Process	GO:0040017	positive regulation of locomotion	7.161e-05	4.14503	18	410	P2RY12,DOCK8,HMOX1,ITGAX,PTPRC,CSF1R,P2RY6,TLR2,MYO1F,AIF1,TMSB4X,CD74,CCR1,CMKLR1,PLCG2,IL1B,CX3CR1,RAC2
	GO: Biological Process	GO:0050867	positive regulation of cell activation	7.339e-05	4.13436	13	217	HLA-DMB,DOCK8,HLA-DPB1,HLA-DRA,ITGAM,ITGB2,PTPRC,RASAL3,AIF1,CD74,IL1B,VAMP8,LILRB4
	GO: Biological Process	GO:0030155	regulation of cell adhesion	7.339e-05	4.13436	20	499	TNFAIP8L2,P2RY12,HLA-DMB,DOCK8,HLA-DPB1,HLA-DRA,VSIG4,ITGB2,LAPTM5,ADRB2,PTPRC,RASAL3,MYO1F,AIF1,CD74,IL1B,ALOX5,APBB1IP,RAC2,LILRB4
	GO: Biological Process	GO:0051240	positive regulation of multicellular organismal process	7.339e-05	4.13436	30	1001	CYBB,CLEC9A,HK2,HLA-DPB1,HLA-DRA,IRF5,HMOX1,ITGAM,ITGAX,ITGB2,LAPTM5,CD84,ADRB2,PTPRC,CSF1R,TLR1,TLR2,AIF1,KCNQ1,CD74,C3,CCR1,CMKLR1,PLCG2,IL1B,VAMP8,ALOX5,HCLS1,CX3CR1,LILRB4
	GO: Biological Process	GO:0051272	positive regulation of cellular component movement	8.176e-05	4.08746	18	415	P2RY12,DOCK8,HMOX1,ITGAX,PTPRC,CSF1R,P2RY6,TLR2,MYO1F,AIF1,TMSB4X,CD74,CCR1,CMKLR1,PLCG2,IL1B,CX3CR1,RAC2
	GO: Biological Process	GO:0046903	secretion	8.278e-05	4.08207	31	1063	CYBB,HK2,RHBDF2,P2RY12,LAT2,PRDX4,FPR1,GMFG,HMOX1,ITGAM,ITGAX,ITGB2,SLC2A5,CD84,ADRB2,PTPRC,SV2A,TLR2,RNASET2,MYO1F,CD53,KCNQ1,TMSB4X,CD74,C3,CCR1,IL1B,VAMP8,SCIN,ALOX5,RAC2
	GO: Biological Process	GO:0034341	response to interferon-gamma	8.524e-05	4.06936	10	125	HLA-DPB1,HLA-DQB1,HLA-DRA,IRF5,TRIM22,FCGR1B,TLR2,AIF1,CD74,VAMP8
	GO: Biological Process	GO:0002521	leukocyte differentiation	8.524e-05	4.06936	16	334	HLA-DOA,HLA-DRA,BLNK,ITGAM,PTPRC,CSF1R,ZFP36L2,TLR2,C1QC,CD74,CCR1,PLCG2,IL1B,CMTM7,HCLS1,LILRB4
	GO: Biological Process	GO:0002690	positive regulation of leukocyte chemotaxis	8.813e-05	4.05488	7	52	CSF1R,AIF1,CD74,CCR1,CMKLR1,IL1B,RAC2
	GO: Biological Process	GO:0002478	antigen processing and presentation of exogenous peptide antigen	8.929e-05	4.0492	10	126	CYBB,HLA-DMB,HLA-DOA,HLA-DPB1,HLA-DQB1,HLA-DRA,PSME1,FCGR1B,CD74,VAMP8
	GO: Biological Process	GO:0006956	complement activation	8.929e-05	4.0492	6	34	VSIG4,C1QA,C1QB,C1QC,C3,IL1B
	GO: Biological Process	GO:0050870	positive regulation of T cell activation	9.447e-05	4.02471	10	127	HLA-DMB,DOCK8,HLA-DPB1,HLA-DRA,PTPRC,RASAL3,AIF1,CD74,IL1B,LILRB4
	GO: Biological Process	GO:0007155	cell adhesion	0.000101	3.99568	29	966	TNFAIP8L2,P2RY12,HLA-DMB,DOCK8,HLA-DPB1,FOLR2,HLA-DRA,VSIG4,PSTPIP1,ITGAM,ITGAX,ITGB2,LAPTM5,CD84,ADRB2,PTPRC,RASAL3,MYO1F,CD53,AIF1,CD74,CCR1,SIGLEC11,IL1B,ALOX5,CX3CR1,APBB1IP,RAC2,LILRB4
	GO: Biological Process	GO:0043300	regulation of leukocyte degranulation	0.0001038	3.9838	6	35	HMOX1,ITGAM,ITGB2,CD84,VAMP8,RAC2
	GO: Biological Process	GO:0022610	biological adhesion	0.000105	3.97881	29	969	TNFAIP8L2,P2RY12,HLA-DMB,DOCK8,HLA-DPB1,FOLR2,HLA-DRA,VSIG4,PSTPIP1,ITGAM,ITGAX,ITGB2,LAPTM5,CD84,ADRB2,PTPRC,RASAL3,MYO1F,CD53,AIF1,CD74,CCR1,SIGLEC11,IL1B,ALOX5,CX3CR1,APBB1IP,RAC2,LILRB4
	GO: Biological Process	GO:0019884	antigen processing and presentation of exogenous antigen	0.000105	3.97881	10	129	CYBB,HLA-DMB,HLA-DOA,HLA-DPB1,HLA-DQB1,HLA-DRA,PSME1,FCGR1B,CD74,VAMP8
	GO: Biological Process	GO:0050866	negative regulation of cell activation	0.0001196	3.92227	10	131	LST1,TNFAIP8L2,VSIG4,HMOX1,LAPTM5,CD84,ADRB2,PTPRC,CD74,LILRB4
	GO: Biological Process	GO:0006935	chemotaxis	0.0001197	3.92191	18	430	CMTM3,P2RY12,FOLR2,FPR1,CH25H,ITGAM,ITGB2,CSF1R,AIF1,TMSB4X,CD74,CCR1,CMKLR1,IL1B,CMTM7,ALOX5,CX3CR1,RAC2
	GO: Biological Process	GO:0042330	taxis	0.0001267	3.89722	18	432	CMTM3,P2RY12,FOLR2,FPR1,CH25H,ITGAM,ITGB2,CSF1R,AIF1,TMSB4X,CD74,CCR1,CMKLR1,IL1B,CMTM7,ALOX5,CX3CR1,RAC2
	GO: Biological Process	GO:0032677	regulation of interleukin-8 production	0.0001384	3.85886	6	37	PTPRC,TLR1,TLR2,TMSB4X,CD74,IL1B
	GO: Biological Process	GO:0032940	secretion by cell	0.0001388	3.85761	29	985	CYBB,RHBDF2,P2RY12,LAT2,PRDX4,FPR1,GMFG,HMOX1,ITGAM,ITGAX,ITGB2,SLC2A5,CD84,ADRB2,PTPRC,SV2A,TLR2,RNASET2,MYO1F,CD53,KCNQ1,TMSB4X,C3,CCR1,IL1B,VAMP8,SCIN,ALOX5,RAC2
	GO: Biological Process	GO:0048002	antigen processing and presentation of peptide antigen	0.0001714	3.76599	10	137	CYBB,HLA-DMB,HLA-DOA,HLA-DPB1,HLA-DQB1,HLA-DRA,PSME1,FCGR1B,CD74,VAMP8
	GO: Biological Process	GO:0032675	regulation of interleukin-6 production	0.0001773	3.75129	8	82	LAPTM5,CD84,TLR1,TLR2,AIF1,CD74,IL1B,LILRB4
	GO: Biological Process	GO:0150062	complement-mediated synapse pruning	0.0001889	3.72377	3	4	ITGAM,C1QA,C3
	GO: Biological Process	GO:0002449	lymphocyte mediated immunity	0.0001903	3.72056	10	139	HLA-DQB1,HLA-DRA,PTPRC,C1QA,C1QB,C1QC,CD74,C3,IL1B,LILRB4
	GO: Biological Process	GO:0032637	interleukin-8 production	0.000211	3.67572	6	40	PTPRC,TLR1,TLR2,TMSB4X,CD74,IL1B
	GO: Biological Process	GO:0070665	positive regulation of leukocyte proliferation	0.0002247	3.6484	8	85	HLA-DMB,HLA-DPB1,PTPRC,CSF1R,RASAL3,AIF1,CD74,IL1B
	GO: Biological Process	GO:0071346	cellular response to interferon-gamma	0.0002385	3.62251	9	113	HLA-DPB1,HLA-DQB1,HLA-DRA,IRF5,TRIM22,FCGR1B,TLR2,AIF1,VAMP8
	GO: Biological Process	GO:0140352	export from cell	0.0002591	3.58653	29	1021	CYBB,RHBDF2,P2RY12,LAT2,PRDX4,FPR1,GMFG,HMOX1,ITGAM,ITGAX,ITGB2,SLC2A5,CD84,ADRB2,PTPRC,SV2A,TLR2,RNASET2,MYO1F,CD53,KCNQ1,TMSB4X,C3,CCR1,IL1B,VAMP8,SCIN,ALOX5,RAC2
	GO: Biological Process	GO:0051091	positive regulation of DNA-binding transcription factor activity	0.0002591	3.58653	16	370	PRDX4,PSME1,CYTL1,HMOX1,ITGB2,TRIM22,LAPTM5,CD84,TLR1,TLR2,TMSB4X,CD74,IL1B,HCLS1,CX3CR1,LILRB4
	GO: Biological Process	GO:0032635	interleukin-6 production	0.0002591	3.58653	8	87	LAPTM5,CD84,TLR1,TLR2,AIF1,CD74,IL1B,LILRB4
	GO: Biological Process	GO:0006909	phagocytosis	0.0002664	3.57447	11	178	ITGAM,ITGB2,PTPRC,FCGR3A,P2RY6,TLR2,AIF1,C3,PLCG2,IL1B,RAC2
	GO: Biological Process	GO:0016064	immunoglobulin mediated immune response	0.0002665	3.5743	7	63	HLA-DQB1,PTPRC,C1QA,C1QB,C1QC,CD74,C3
	GO: Biological Process	GO:1902105	regulation of leukocyte differentiation	0.0002767	3.55799	11	179	HLA-DOA,HLA-DRA,ITGAM,PTPRC,CSF1R,ZFP36L2,C1QC,CD74,CCR1,HCLS1,LILRB4
	GO: Biological Process	GO:0002695	negative regulation of leukocyte activation	0.0002799	3.553	9	116	LST1,TNFAIP8L2,VSIG4,HMOX1,LAPTM5,CD84,PTPRC,CD74,LILRB4
	GO: Biological Process	GO:0045785	positive regulation of cell adhesion	0.0003064	3.51371	14	293	P2RY12,HLA-DMB,DOCK8,HLA-DPB1,HLA-DRA,ITGB2,PTPRC,RASAL3,AIF1,CD74,IL1B,ALOX5,APBB1IP,LILRB4
	GO: Biological Process	GO:0071621	granulocyte chemotaxis	0.0003165	3.49963	7	65	ITGAM,ITGB2,CSF1R,CD74,CMKLR1,IL1B,RAC2
	GO: Biological Process	GO:0019724	B cell mediated immunity	0.0003165	3.49963	7	65	HLA-DQB1,PTPRC,C1QA,C1QB,C1QC,CD74,C3
	GO: Biological Process	GO:0002460	adaptive immune response based on somatic recombination of immune receptors built from immunoglobulin superfamily domains	0.0003766	3.42412	10	152	HLA-DQB1,HLA-DRA,PTPRC,C1QA,C1QB,C1QC,CD74,C3,IL1B,LILRB4
	GO: Biological Process	GO:0002688	regulation of leukocyte chemotaxis	0.0003819	3.41805	7	67	CSF1R,AIF1,CD74,CCR1,CMKLR1,IL1B,RAC2
	GO: Biological Process	GO:0031347	regulation of defense response	0.000407	3.39041	16	386	TNFAIP8L2,VSIG4,PSME1,ADRB2,PTPRC,TLR2,MYO1F,TMSB4X,CD74,C3,PLCG2,IL1B,VAMP8,ALOX5,ALOX5AP,CX3CR1
	GO: Biological Process	GO:0051092	positive regulation of NF-kappaB transcription factor activity	0.0004124	3.38468	14	302	PRDX4,PSME1,HMOX1,ITGB2,TRIM22,LAPTM5,CD84,TLR1,TLR2,TMSB4X,CD74,IL1B,CX3CR1,LILRB4
	GO: Biological Process	GO:0072593	reactive oxygen species metabolic process	0.0004772	3.3213	11	191	CYBB,HK2,PRDX4,ITGAM,ITGB2,TLR2,AIF1,IL1B,ALOX5,CX3CR1,RAC2
	GO: Biological Process	GO:0030225	macrophage differentiation	0.0005402	3.26745	5	29	ITGAM,CSF1R,TLR2,C1QC,HCLS1
	GO: Biological Process	GO:0072376	protein activation cascade	0.0005402	3.26745	6	48	VSIG4,C1QA,C1QB,C1QC,C3,IL1B
	GO: Biological Process	GO:0006958	complement activation, classical pathway	0.0005913	3.22819	4	15	C1QA,C1QB,C1QC,C3
	GO: Biological Process	GO:0050727	regulation of inflammatory response	0.0006188	3.20845	11	197	TNFAIP8L2,ADRB2,PTPRC,TLR2,TMSB4X,C3,IL1B,VAMP8,ALOX5,ALOX5AP,CX3CR1
	GO: Biological Process	GO:0050798	activated T cell proliferation	0.0006206	3.20719	5	30	ITGAM,ITGAX,ITGB2,LAPTM5,LILRB4
	GO: Biological Process	GO:0071622	regulation of granulocyte chemotaxis	0.0006206	3.20719	5	30	CSF1R,CD74,CMKLR1,IL1B,RAC2
	GO: Biological Process	GO:0045576	mast cell activation	0.0006626	3.17875	6	50	LAT2,HMOX1,CD84,VAMP8,FYB1,RAC2
	GO: Biological Process	GO:0050853	B cell receptor signaling pathway	0.0007229	3.14092	5	31	CMTM3,LAT2,BLNK,PTPRC,PLCG2
	GO: Biological Process	GO:0002718	regulation of cytokine production involved in immune response	0.0007336	3.13454	6	51	HMOX1,LAPTM5,TLR2,CD74,IL1B,LILRB4
	GO: Biological Process	GO:0071674	mononuclear cell migration	0.0007657	3.11594	8	103	DOCK8,FOLR2,CH25H,CSF1R,AIF1,CCR1,CMKLR1,ALOX5
	GO: Biological Process	GO:0050671	positive regulation of lymphocyte proliferation	0.0007962	3.09898	7	76	HLA-DMB,HLA-DPB1,PTPRC,RASAL3,AIF1,CD74,IL1B
	GO: Biological Process	GO:1903708	positive regulation of hemopoiesis	0.0008004	3.09669	8	104	HLA-DRA,ITGAM,PTPRC,CSF1R,CD74,CCR1,HCLS1,LILRB4
	GO: Biological Process	GO:1902107	positive regulation of leukocyte differentiation	0.0008004	3.09669	8	104	HLA-DRA,ITGAM,PTPRC,CSF1R,CD74,CCR1,HCLS1,LILRB4
	GO: Biological Process	GO:1903706	regulation of hemopoiesis	0.0008004	3.09669	12	242	HLA-DOA,HLA-DRA,ITGAM,PTPRC,CSF1R,ZFP36L2,C1QC,CD74,CCR1,SCIN,HCLS1,LILRB4
	GO: Biological Process	GO:0050852	T cell receptor signaling pathway	0.0008009	3.09642	9	135	HLA-DPB1,HLA-DQB1,HLA-DRA,PSME1,LAPTM5,PTPRC,PLCG2,FYB1,LILRB4
	GO: Biological Process	GO:2000377	regulation of reactive oxygen species metabolic process	0.0008009	3.09642	9	135	HK2,ITGAM,ITGB2,TLR2,AIF1,IL1B,ALOX5,CX3CR1,RAC2
	GO: Biological Process	GO:0032946	positive regulation of mononuclear cell proliferation	0.0008341	3.07878	7	77	HLA-DMB,HLA-DPB1,PTPRC,RASAL3,AIF1,CD74,IL1B
	GO: Biological Process	GO:0032703	negative regulation of interleukin-2 production	0.0009163	3.03796	4	17	VSIG4,LAPTM5,PTPRC,LILRB4
	GO: Biological Process	GO:0002761	regulation of myeloid leukocyte differentiation	0.0009731	3.01184	7	79	ITGAM,CSF1R,C1QC,CD74,CCR1,HCLS1,LILRB4
	GO: Biological Process	GO:1902533	positive regulation of intracellular signal transduction	0.0009959	3.00178	21	666	P2RY12,FPR1,HMOX1,SLC15A3,TRIM22,HCST,LAPTM5,CD84,ADRB2,PTPRC,CSF1R,P2RY6,LPAR6,TLR2,CD74,C3,CCR1,IL1B,HCLS1,CX3CR1,RAC2
	GO: Biological Process	GO:1904018	positive regulation of vasculature development	0.0009983	3.00074	8	108	CYBB,HK2,HMOX1,ITGAX,ITGB2,C3,IL1B,CX3CR1
	GO: Biological Process	GO:0045766	positive regulation of angiogenesis	0.0009983	3.00074	8	108	CYBB,HK2,HMOX1,ITGAX,ITGB2,C3,IL1B,CX3CR1
	GO: Biological Process	GO:0097530	granulocyte migration	0.001025	2.98928	7	80	ITGAM,ITGB2,CSF1R,CD74,CMKLR1,IL1B,RAC2
	GO: Biological Process	GO:0032755	positive regulation of interleukin-6 production	0.001025	2.98928	6	55	LAPTM5,TLR1,TLR2,AIF1,CD74,IL1B
	GO: Biological Process	GO:0042102	positive regulation of T cell proliferation	0.001025	2.98928	6	55	HLA-DMB,HLA-DPB1,PTPRC,RASAL3,AIF1,IL1B
	GO: Biological Process	GO:0032663	regulation of interleukin-2 production	0.001026	2.98885	5	34	VSIG4,LAPTM5,PTPRC,IL1B,LILRB4
	GO: Biological Process	GO:0051251	positive regulation of lymphocyte activation	0.001079	2.96698	10	176	HLA-DMB,DOCK8,HLA-DPB1,HLA-DRA,PTPRC,RASAL3,AIF1,CD74,IL1B,LILRB4
	GO: Biological Process	GO:0001818	negative regulation of cytokine production	0.001079	2.96698	10	176	VSIG4,HMOX1,LAPTM5,CD84,PTPRC,TLR2,TMSB4X,CMKLR1,CX3CR1,LILRB4
	GO: Biological Process	GO:1905523	positive regulation of macrophage migration	0.001092	2.96178	4	18	P2RY12,CSF1R,CMKLR1,CX3CR1
	GO: Biological Process	GO:0002922	positive regulation of humoral immune response	0.001148	2.94006	3	7	PTPRC,C3,IL1B
	GO: Biological Process	GO:0006911	phagocytosis, engulfment	0.001151	2.93892	5	35	ITGAM,ITGB2,AIF1,C3,RAC2
	GO: Biological Process	GO:0051090	regulation of DNA-binding transcription factor activity	0.001171	2.93144	17	476	PRDX4,PSME1,CYTL1,HMOX1,ITGB2,TRIM22,LAPTM5,CD84,TLR1,TLR2,TMSB4X,CD74,CMKLR1,IL1B,HCLS1,CX3CR1,LILRB4
	GO: Biological Process	GO:0007200	phospholipase C-activating G protein-coupled receptor signaling pathway	0.001201	2.92046	6	57	P2RY12,FPR1,P2RY6,LPAR6,CMKLR1,CX3CR1
	GO: Biological Process	GO:0002763	positive regulation of myeloid leukocyte differentiation	0.001301	2.88572	5	36	ITGAM,CSF1R,CD74,CCR1,HCLS1
	GO: Biological Process	GO:0060333	interferon-gamma-mediated signaling pathway	0.001311	2.8824	6	58	HLA-DPB1,HLA-DQB1,HLA-DRA,IRF5,TRIM22,FCGR1B
	GO: Biological Process	GO:1903409	reactive oxygen species biosynthetic process	0.00141	2.85078	7	85	CYBB,ITGB2,TLR2,AIF1,IL1B,ALOX5,CX3CR1
	GO: Biological Process	GO:0045639	positive regulation of myeloid cell differentiation	0.001429	2.84497	6	59	ITGAM,CSF1R,CD74,CCR1,SCIN,HCLS1
	GO: Biological Process	GO:0050920	regulation of chemotaxis	0.001442	2.84103	9	148	P2RY12,CSF1R,AIF1,TMSB4X,CD74,CCR1,CMKLR1,IL1B,RAC2
	GO: Biological Process	GO:0002700	regulation of production of molecular mediator of immune response	0.001494	2.82565	7	86	HMOX1,LAPTM5,PTPRC,TLR2,CD74,IL1B,LILRB4
	GO: Biological Process	GO:0035590	purinergic nucleotide receptor signaling pathway	0.001593	2.79778	4	20	P2RY12,GPR34,P2RY13,P2RY6
	GO: Biological Process	GO:0002367	cytokine production involved in immune response	0.00185	2.73283	6	62	HMOX1,LAPTM5,TLR2,CD74,IL1B,LILRB4
	GO: Biological Process	GO:0002279	mast cell activation involved in immune response	0.002327	2.6332	5	41	LAT2,HMOX1,CD84,VAMP8,RAC2
	GO: Biological Process	GO:0043303	mast cell degranulation	0.002327	2.6332	5	41	LAT2,HMOX1,CD84,VAMP8,RAC2
	GO: Biological Process	GO:0032623	interleukin-2 production	0.002327	2.6332	5	41	VSIG4,LAPTM5,PTPRC,IL1B,LILRB4
	GO: Biological Process	GO:0002440	production of molecular mediator of immune response	0.002327	2.6332	8	124	HLA-DQB1,HMOX1,LAPTM5,PTPRC,TLR2,CD74,IL1B,LILRB4
	GO: Biological Process	GO:0019886	antigen processing and presentation of exogenous peptide antigen via MHC class II	0.002539	2.59534	6	66	HLA-DMB,HLA-DOA,HLA-DPB1,HLA-DQB1,HLA-DRA,CD74
	GO: Biological Process	GO:0099024	plasma membrane invagination	0.002539	2.59534	5	42	ITGAM,ITGB2,AIF1,C3,RAC2
	GO: Biological Process	GO:2000363	positive regulation of prostaglandin-E synthase activity	0.002539	2.59534	2	2	ITGAM,ITGB2
	GO: Biological Process	GO:2000361	regulation of prostaglandin-E synthase activity	0.002539	2.59534	2	2	ITGAM,ITGB2
	GO: Biological Process	GO:0032661	regulation of interleukin-18 production	0.002539	2.59534	2	2	CD84,TLR2
	GO: Biological Process	GO:0042495	detection of triacyl bacterial lipopeptide	0.002539	2.59534	2	2	TLR1,TLR2
	GO: Biological Process	GO:0002540	leukotriene production involved in inflammatory response	0.002539	2.59534	2	2	ALOX5,ALOX5AP
	GO: Biological Process	GO:0045765	regulation of angiogenesis	0.002616	2.58236	10	199	CYBB,HK2,HMOX1,ITGAX,ITGB2,ADRB2,C3,IL1B,ALOX5,CX3CR1
	GO: Biological Process	GO:0007202	activation of phospholipase C activity	0.002668	2.57381	6	67	P2RY12,FPR1,P2RY6,LPAR6,CMKLR1,CX3CR1
	GO: Biological Process	GO:0002448	mast cell mediated immunity	0.00277	2.55752	5	43	LAT2,HMOX1,CD84,VAMP8,RAC2
	GO: Biological Process	GO:0007204	positive regulation of cytosolic calcium ion concentration	0.002782	2.55564	10	201	FPR1,ADRB2,PTPRC,P2RY6,LPAR6,CCR1,CMKLR1,PLCG2,IL1B,CX3CR1
	GO: Biological Process	GO:1901342	regulation of vasculature development	0.002782	2.55564	10	201	CYBB,HK2,HMOX1,ITGAX,ITGB2,ADRB2,C3,IL1B,ALOX5,CX3CR1
	GO: Biological Process	GO:0002705	positive regulation of leukocyte mediated immunity	0.002811	2.55114	6	68	HLA-DRA,ITGAM,ITGB2,PTPRC,C3,IL1B
	GO: Biological Process	GO:0002495	antigen processing and presentation of peptide antigen via MHC class II	0.002811	2.55114	6	68	HLA-DMB,HLA-DOA,HLA-DPB1,HLA-DQB1,HLA-DRA,CD74
	GO: Biological Process	GO:0002504	antigen processing and presentation of peptide or polysaccharide antigen via MHC class II	0.002811	2.55114	6	68	HLA-DMB,HLA-DOA,HLA-DPB1,HLA-DQB1,HLA-DRA,CD74
	GO: Biological Process	GO:0060907	positive regulation of macrophage cytokine production	0.003244	2.48892	3	10	LAPTM5,TLR2,CD74
	GO: Biological Process	GO:0002683	negative regulation of immune system process	0.003263	2.48638	11	246	LST1,TNFAIP8L2,HLA-DOA,VSIG4,HMOX1,LAPTM5,CD84,PTPRC,C1QC,CD74,LILRB4
	GO: Biological Process	GO:0070374	positive regulation of ERK1 and ERK2 cascade	0.003272	2.48519	8	132	PTPRC,CSF1R,P2RY6,TLR2,CD74,C3,CCR1,IL1B
	GO: Biological Process	GO:1903426	regulation of reactive oxygen species biosynthetic process	0.003469	2.4598	6	71	ITGB2,TLR2,AIF1,IL1B,ALOX5,CX3CR1
	GO: Biological Process	GO:0043304	regulation of mast cell degranulation	0.003469	2.4598	4	25	HMOX1,CD84,VAMP8,RAC2
	GO: Biological Process	GO:0033006	regulation of mast cell activation involved in immune response	0.003469	2.4598	4	25	HMOX1,CD84,VAMP8,RAC2
	GO: Biological Process	GO:0045428	regulation of nitric oxide biosynthetic process	0.00361	2.44249	5	46	ITGB2,TLR2,AIF1,IL1B,CX3CR1
	GO: Biological Process	GO:0002285	lymphocyte activation involved in immune response	0.003767	2.424	7	102	HLA-DMB,HLA-DRA,LCP1,PTPRC,CD74,PLCG2,APBB1IP
	GO: Biological Process	GO:0080164	regulation of nitric oxide metabolic process	0.003963	2.40198	5	47	ITGB2,TLR2,AIF1,IL1B,CX3CR1
	GO: Biological Process	GO:0032757	positive regulation of interleukin-8 production	0.003984	2.39968	4	26	TLR1,TLR2,CD74,IL1B
	GO: Biological Process	GO:0009967	positive regulation of signal transduction	0.004204	2.37634	26	1040	IL10RA,CMTM3,P2RY12,FPR1,PSME1,HMOX1,SLC15A3,TRIM22,HCST,LAPTM5,CD84,ADRB2,PTPRC,CSF1R,P2RY6,LPAR6,TLR1,TLR2,CD74,C3,CCR1,IL1B,LY86,HCLS1,CX3CR1,RAC2
	GO: Biological Process	GO:0002573	myeloid leukocyte differentiation	0.004238	2.37284	8	138	ITGAM,CSF1R,TLR2,C1QC,CD74,CCR1,HCLS1,LILRB4
	GO: Biological Process	GO:0006900	vesicle budding from membrane	0.004238	2.37284	16	488	IL10RA,CLEC9A,HMOX1,PSTPIP1,ITGAM,ITGB2,CHMP4A,ADRB2,FCGR1B,AIF1,C3,PLCG2,VAMP8,TRAPPC6A,RAC2,LILRB4
	GO: Biological Process	GO:0051048	negative regulation of secretion	0.004422	2.35438	8	139	RHBDF2,P2RY12,HMOX1,CD84,KCNQ1,CD74,IL1B,VAMP8
	GO: Biological Process	GO:0010324	membrane invagination	0.004469	2.34979	15	441	IL10RA,CLEC9A,HMOX1,PSTPIP1,ITGAM,ITGB2,CHMP4A,ADRB2,FCGR1B,AIF1,C3,PLCG2,VAMP8,RAC2,LILRB4
	GO: Biological Process	GO:1905521	regulation of macrophage migration	0.004505	2.34631	4	27	P2RY12,CSF1R,CMKLR1,CX3CR1
	GO: Biological Process	GO:0010863	positive regulation of phospholipase C activity	0.004782	2.32039	6	76	P2RY12,FPR1,P2RY6,LPAR6,CMKLR1,CX3CR1
	GO: Biological Process	GO:0030097	hemopoiesis	0.0049	2.3098	18	599	HLA-DOA,HLA-DRA,BLNK,PSME1,ITGAM,PTPRC,CSF1R,ZFP36L2,TLR2,C1QC,CD74,CCR1,PLCG2,IL1B,SCIN,CMTM7,HCLS1,LILRB4
	GO: Biological Process	GO:0061082	myeloid leukocyte cytokine production	0.005112	2.29141	4	28	HMOX1,LAPTM5,TLR2,CD74
	GO: Biological Process	GO:0061756	leukocyte adhesion to vascular endothelial cell	0.005112	2.29141	4	28	ITGAM,ITGB2,ALOX5,CX3CR1
	GO: Biological Process	GO:1903131	mononuclear cell differentiation	0.005137	2.28929	11	262	HLA-DOA,HLA-DRA,BLNK,PTPRC,CSF1R,ZFP36L2,CD74,PLCG2,IL1B,CMTM7,LILRB4
	GO: Biological Process	GO:0007252	I-kappaB phosphorylation	0.005292	2.27638	3	12	PRDX4,TLR2,CX3CR1
	GO: Biological Process	GO:0002286	T cell activation involved in immune response	0.005448	2.26376	5	51	HLA-DMB,HLA-DRA,LCP1,CD74,APBB1IP
	GO: Biological Process	GO:0030593	neutrophil chemotaxis	0.005448	2.26376	5	51	ITGAM,ITGB2,CD74,IL1B,RAC2
	GO: Biological Process	GO:0045637	regulation of myeloid cell differentiation	0.005865	2.23173	8	146	ITGAM,CSF1R,C1QC,CD74,CCR1,SCIN,HCLS1,LILRB4
	GO: Biological Process	GO:1900274	regulation of phospholipase C activity	0.005978	2.22344	6	80	P2RY12,FPR1,P2RY6,LPAR6,CMKLR1,CX3CR1
	GO: Biological Process	GO:1902565	positive regulation of neutrophil activation	0.005978	2.22344	2	3	ITGAM,ITGB2
	GO: Biological Process	GO:0070340	detection of bacterial lipopeptide	0.005978	2.22344	2	3	TLR1,TLR2
	GO: Biological Process	GO:0071727	cellular response to triacyl bacterial lipopeptide	0.005978	2.22344	2	3	TLR1,TLR2
	GO: Biological Process	GO:0071725	response to triacyl bacterial lipopeptide	0.005978	2.22344	2	3	TLR1,TLR2
	GO: Biological Process	GO:0014005	microglia development	0.005978	2.22344	2	3	ITGAM,TLR2
	GO: Biological Process	GO:0043315	positive regulation of neutrophil degranulation	0.005978	2.22344	2	3	ITGAM,ITGB2
	GO: Biological Process	GO:0014805	smooth muscle adaptation	0.005978	2.22344	2	3	HMOX1,IL1B
	GO: Biological Process	GO:0038123	toll-like receptor TLR1:TLR2 signaling pathway	0.005978	2.22344	2	3	TLR1,TLR2
	GO: Biological Process	GO:0014900	muscle hyperplasia	0.005978	2.22344	2	3	HMOX1,AIF1
	GO: Biological Process	GO:0045917	positive regulation of complement activation	0.005978	2.22344	2	3	C3,IL1B
	GO: Biological Process	GO:0032621	interleukin-18 production	0.005978	2.22344	2	3	CD84,TLR2
	GO: Biological Process	GO:1903232	melanosome assembly	0.005978	2.22344	2	3	RAB32,TRAPPC6A
	GO: Biological Process	GO:2001301	lipoxin biosynthetic process	0.005978	2.22344	2	3	ALOX5,ALOX5AP
	GO: Biological Process	GO:0002538	arachidonic acid metabolite production involved in inflammatory response	0.005978	2.22344	2	3	ALOX5,ALOX5AP
	GO: Biological Process	GO:0032655	regulation of interleukin-12 production	0.006132	2.2124	4	30	IRF5,LAPTM5,TLR2,CMKLR1
	GO: Biological Process	GO:0030098	lymphocyte differentiation	0.006231	2.20544	10	228	HLA-DOA,HLA-DRA,BLNK,PTPRC,ZFP36L2,CD74,PLCG2,IL1B,CMTM7,LILRB4
	GO: Biological Process	GO:0002523	leukocyte migration involved in inflammatory response	0.006231	2.20544	3	13	ITGAM,ITGB2,ALOX5
	GO: Biological Process	GO:0048534	hematopoietic or lymphoid organ development	0.006377	2.19538	18	618	HLA-DOA,HLA-DRA,BLNK,PSME1,ITGAM,PTPRC,CSF1R,ZFP36L2,TLR2,C1QC,CD74,CCR1,PLCG2,IL1B,SCIN,CMTM7,HCLS1,LILRB4
	GO: Biological Process	GO:0051046	regulation of secretion	0.006563	2.1829	16	514	RHBDF2,P2RY12,HMOX1,ITGAM,ITGB2,CD84,ADRB2,SV2A,TLR2,KCNQ1,CD74,IL1B,VAMP8,SCIN,ALOX5,RAC2
	GO: Biological Process	GO:0051480	regulation of cytosolic calcium ion concentration	0.006572	2.1823	10	230	FPR1,ADRB2,PTPRC,P2RY6,LPAR6,CCR1,CMKLR1,PLCG2,IL1B,CX3CR1
	GO: Biological Process	GO:0046456	icosanoid biosynthetic process	0.006779	2.16883	4	31	CD74,IL1B,ALOX5,ALOX5AP
	GO: Biological Process	GO:0033003	regulation of mast cell activation	0.006779	2.16883	4	31	HMOX1,CD84,VAMP8,RAC2
	GO: Biological Process	GO:0042113	B cell activation	0.00725	2.13966	8	153	LAT2,BLNK,LAPTM5,PTPRC,ZFP36L2,CD74,PLCG2,CMTM7
	GO: Biological Process	GO:0002237	response to molecule of bacterial origin	0.007492	2.1254	9	193	IL10RA,IRF5,CD84,TLR1,TLR2,PLCG2,IL1B,LY86,CX3CR1
	GO: Biological Process	GO:0010518	positive regulation of phospholipase activity	0.007492	2.1254	6	85	P2RY12,FPR1,P2RY6,LPAR6,CMKLR1,CX3CR1
	GO: Biological Process	GO:0045429	positive regulation of nitric oxide biosynthetic process	0.007492	2.1254	4	32	ITGB2,TLR2,AIF1,IL1B
	GO: Biological Process	GO:0032615	interleukin-12 production	0.007492	2.1254	4	32	IRF5,LAPTM5,TLR2,CMKLR1
	GO: Biological Process	GO:0002888	positive regulation of myeloid leukocyte mediated immunity	0.007492	2.1254	3	14	ITGAM,ITGB2,C3
	GO: Biological Process	GO:0010935	regulation of macrophage cytokine production	0.007492	2.1254	3	14	LAPTM5,TLR2,CD74
	GO: Biological Process	GO:0006809	nitric oxide biosynthetic process	0.008021	2.09577	5	57	ITGB2,TLR2,AIF1,IL1B,CX3CR1
	GO: Biological Process	GO:0043085	positive regulation of catalytic activity	0.008037	2.09491	24	977	P2RY12,DOCK8,FPR1,PSME1,ITGAM,ITGB2,RGS10,LAPTM5,CKS1B,RGS18,ADRB2,PTPRC,CSF1R,RASAL3,P2RY6,LPAR6,TLR1,TMSB4X,CD74,CMKLR1,IL1B,ALOX5,CX3CR1,ADAP2
	GO: Biological Process	GO:1904407	positive regulation of nitric oxide metabolic process	0.008317	2.08003	4	33	ITGB2,TLR2,AIF1,IL1B
	GO: Biological Process	GO:0009617	response to bacterium	0.008395	2.07598	12	329	IL10RA,IRF5,CD84,RNASE6,TLR1,TLR2,MYO1F,C3,PLCG2,IL1B,LY86,CX3CR1
	GO: Biological Process	GO:1903531	negative regulation of secretion by cell	0.008525	2.06931	7	121	RHBDF2,P2RY12,HMOX1,CD84,KCNQ1,IL1B,VAMP8
	GO: Biological Process	GO:0016477	cell migration	0.008596	2.0657	25	1043	P2RY12,DOCK8,FOLR2,CH25H,HMOX1,LCP1,ITGAM,ITGAX,ITGB2,CD84,PTPRC,CSF1R,P2RY6,TLR2,MYO1F,AIF1,TMSB4X,CD74,CCR1,CMKLR1,PLCG2,IL1B,ALOX5,CX3CR1,RAC2
	GO: Biological Process	GO:0010628	positive regulation of gene expression	0.008912	2.05002	19	695	CYBB,CLEC9A,HLA-DPB1,POLR2G,BLNK,IRF5,HMOX1,ITGAX,LAPTM5,CD84,PTPRC,CSF1R,TLR1,TLR2,AIF1,CD74,C3,PLCG2,IL1B
	GO: Biological Process	GO:0042127	regulation of cell population proliferation	0.009123	2.03986	26	1109	LST1,IL13RA1,HLA-DMB,HLA-DPB1,FOLR2,PRDX4,VSIG4,HMOX1,ITGAX,LAPTM5,ADRB2,PTPRC,CSF1R,RASAL3,P2RY6,TLR2,BRD7,AIF1,CD74,IL1B,SCIN,ALOX5,HCLS1,CX3CR1,RAC2,LILRB4
	GO: Biological Process	GO:0046209	nitric oxide metabolic process	0.009123	2.03986	5	59	ITGB2,TLR2,AIF1,IL1B,CX3CR1
	GO: Biological Process	GO:0006875	cellular metal ion homeostasis	0.009782	2.00957	13	384	FPR1,HMOX1,ADRB2,PTPRC,P2RY6,SV2A,LPAR6,CCR1,CMKLR1,PLCG2,ATOX1,IL1B,CX3CR1
	GO: Biological Process	GO:0032760	positive regulation of tumor necrosis factor production	0.009782	2.00957	5	60	CYBB,CD84,PTPRC,TLR1,TLR2
	GO: Biological Process	GO:0006897	endocytosis	0.009982	2.00078	14	435	IL10RA,CLEC9A,HMOX1,PSTPIP1,ITGAM,ITGB2,ADRB2,FCGR1B,AIF1,C3,PLCG2,VAMP8,RAC2,LILRB4
	GO: Biological Process	GO:1905517	macrophage migration	0.009982	2.00078	4	35	P2RY12,CSF1R,CMKLR1,CX3CR1
	GO: Biological Process	GO:0002720	positive regulation of cytokine production involved in immune response	0.009982	2.00078	4	35	LAPTM5,TLR2,CD74,IL1B
	GO: Biological Process	GO:0034113	heterotypic cell-cell adhesion	0.009982	2.00078	4	35	ITGAX,ITGB2,PTPRC,IL1B
	GO: Biological Process	GO:0002520	immune system development	0.01003	1.9987	18	648	HLA-DOA,HLA-DRA,BLNK,PSME1,ITGAM,PTPRC,CSF1R,ZFP36L2,TLR2,C1QC,CD74,CCR1,PLCG2,IL1B,SCIN,CMTM7,HCLS1,LILRB4
	GO: Biological Process	GO:0043270	positive regulation of ion transport	0.01009	1.99611	16	540	P2RY12,ITGAM,ITGB2,ADRB2,P2RY6,TLR2,KCNQ1,TMSB4X,C3,CCR1,PLCG2,IL1B,VAMP8,ALOX5,HCLS1,RAC2
	GO: Biological Process	GO:2001057	reactive nitrogen species metabolic process	0.01021	1.99097	5	61	ITGB2,TLR2,AIF1,IL1B,CX3CR1
	GO: Biological Process	GO:0002702	positive regulation of production of molecular mediator of immune response	0.01021	1.99097	5	61	LAPTM5,PTPRC,TLR2,CD74,IL1B
	GO: Biological Process	GO:0002399	MHC class II protein complex assembly	0.01021	1.99097	2	4	HLA-DMB,HLA-DRA
	GO: Biological Process	GO:0042494	detection of bacterial lipoprotein	0.01021	1.99097	2	4	TLR1,TLR2
	GO: Biological Process	GO:0002430	complement receptor mediated signaling pathway	0.01021	1.99097	2	4	FPR1,CMKLR1
	GO: Biological Process	GO:2001300	lipoxin metabolic process	0.01021	1.99097	2	4	ALOX5,ALOX5AP
	GO: Biological Process	GO:0002503	peptide antigen assembly with MHC class II protein complex	0.01021	1.99097	2	4	HLA-DMB,HLA-DRA
	GO: Biological Process	GO:0002675	positive regulation of acute inflammatory response	0.01022	1.99055	3	16	C3,IL1B,ALOX5AP
	GO: Biological Process	GO:0010934	macrophage cytokine production	0.01022	1.99055	3	16	LAPTM5,TLR2,CD74
	GO: Biological Process	GO:0060193	positive regulation of lipase activity	0.01022	1.99055	6	92	P2RY12,FPR1,P2RY6,LPAR6,CMKLR1,CX3CR1
	GO: Biological Process	GO:0048016	inositol phosphate-mediated signaling	0.01022	1.99055	6	92	P2RY12,FPR1,P2RY6,LPAR6,CMKLR1,CX3CR1
	GO: Biological Process	GO:0002704	negative regulation of leukocyte mediated immunity	0.0105	1.97881	4	36	HMOX1,CD84,PTPRC,LILRB4
	GO: Biological Process	GO:0071675	regulation of mononuclear cell migration	0.0105	1.97881	5	62	DOCK8,CSF1R,AIF1,CCR1,CMKLR1
	GO: Biological Process	GO:1903557	positive regulation of tumor necrosis factor superfamily cytokine production	0.0105	1.97881	5	62	CYBB,CD84,PTPRC,TLR1,TLR2
	GO: Biological Process	GO:0030334	regulation of cell migration	0.0105	1.97881	18	654	P2RY12,DOCK8,HMOX1,ITGAX,PTPRC,CSF1R,P2RY6,TLR2,MYO1F,AIF1,TMSB4X,CD74,CCR1,CMKLR1,PLCG2,IL1B,CX3CR1,RAC2
	GO: Biological Process	GO:0019725	cellular homeostasis	0.0105	1.97881	18	654	CYBB,HK2,PRDX4,FPR1,HMOX1,ADRB2,PTPRC,P2RY6,ORMDL2,SV2A,LPAR6,CCR1,CMKLR1,PLCG2,ATOX1,IL1B,CX3CR1,RAC2
	GO: Biological Process	GO:0051094	positive regulation of developmental process	0.01058	1.97551	23	944	CYBB,HK2,HLA-DRA,HMOX1,ITGAM,ITGAX,ITGB2,ADRB2,PTPRC,CSF1R,TLR2,CD53,TMSB4X,CD74,C3,CCR1,CMKLR1,IL1B,SCIN,ALOX5,HCLS1,CX3CR1,LILRB4
	GO: Biological Process	GO:0010647	positive regulation of cell communication	0.0109	1.96257	27	1192	IL10RA,CMTM3,P2RY12,FPR1,PSME1,HMOX1,SLC15A3,TRIM22,HCST,LAPTM5,CD84,ADRB2,PTPRC,CSF1R,P2RY6,LPAR6,TLR1,TLR2,CD74,C3,CCR1,IL1B,VAMP8,LY86,HCLS1,CX3CR1,RAC2
	GO: Biological Process	GO:0032418	lysosome localization	0.01118	1.95156	5	63	LAT2,HMOX1,CD84,VAMP8,RAC2
	GO: Biological Process	GO:0031663	lipopolysaccharide-mediated signaling pathway	0.01139	1.94348	4	37	CD84,TLR2,IL1B,LY86
	GO: Biological Process	GO:0043030	regulation of macrophage activation	0.01139	1.94348	4	37	VSIG4,CD84,PTPRC,CD74
	GO: Biological Process	GO:0023056	positive regulation of signaling	0.01146	1.94082	27	1197	IL10RA,CMTM3,P2RY12,FPR1,PSME1,HMOX1,SLC15A3,TRIM22,HCST,LAPTM5,CD84,ADRB2,PTPRC,CSF1R,P2RY6,LPAR6,TLR1,TLR2,CD74,C3,CCR1,IL1B,VAMP8,LY86,HCLS1,CX3CR1,RAC2
	GO: Biological Process	GO:0010517	regulation of phospholipase activity	0.0116	1.93554	6	95	P2RY12,FPR1,P2RY6,LPAR6,CMKLR1,CX3CR1
	GO: Biological Process	GO:0071624	positive regulation of granulocyte chemotaxis	0.01161	1.93517	3	17	CD74,IL1B,RAC2
	GO: Biological Process	GO:0090023	positive regulation of neutrophil chemotaxis	0.01161	1.93517	3	17	CD74,IL1B,RAC2
	GO: Biological Process	GO:0036336	dendritic cell migration	0.01161	1.93517	3	17	DOCK8,CCR1,ALOX5
	GO: Biological Process	GO:0061081	positive regulation of myeloid leukocyte cytokine production involved in immune response	0.01161	1.93517	3	17	LAPTM5,TLR2,CD74
	GO: Biological Process	GO:1990266	neutrophil migration	0.01161	1.93517	5	64	ITGAM,ITGB2,CD74,IL1B,RAC2
	GO: Biological Process	GO:0002821	positive regulation of adaptive immune response	0.01161	1.93517	5	64	HLA-DRA,PTPRC,CD74,C3,IL1B
	GO: Biological Process	GO:0008284	positive regulation of cell population proliferation	0.01161	1.93517	17	607	IL13RA1,HLA-DMB,HLA-DPB1,FOLR2,HMOX1,ITGAX,ADRB2,PTPRC,CSF1R,RASAL3,P2RY6,AIF1,CD74,IL1B,HCLS1,CX3CR1,RAC2
	GO: Biological Process	GO:0043410	positive regulation of MAPK cascade	0.01202	1.9201	12	349	FPR1,LAPTM5,CD84,ADRB2,PTPRC,CSF1R,P2RY6,TLR2,CD74,C3,CCR1,IL1B
	GO: Biological Process	GO:2000026	regulation of multicellular organismal development	0.01212	1.9165	23	957	CYBB,HK2,HLA-DOA,HLA-DRA,HMOX1,ITGAM,ITGAX,ITGB2,ADRB2,PTPRC,CSF1R,ZFP36L2,TLR2,C1QC,CD74,C3,CCR1,IL1B,SCIN,ALOX5,HCLS1,CX3CR1,LILRB4
	GO: Biological Process	GO:1903428	positive regulation of reactive oxygen species biosynthetic process	0.01212	1.9165	4	38	ITGB2,TLR2,AIF1,IL1B
	GO: Biological Process	GO:0006690	icosanoid metabolic process	0.01226	1.91151	5	65	TLR2,CD74,IL1B,ALOX5,ALOX5AP
	GO: Biological Process	GO:0070371	ERK1 and ERK2 cascade	0.01235	1.90833	9	213	PTPRC,CSF1R,ZFP36L2,P2RY6,TLR2,CD74,C3,CCR1,IL1B
	GO: Biological Process	GO:0006874	cellular calcium ion homeostasis	0.01235	1.90833	11	303	FPR1,ADRB2,PTPRC,P2RY6,SV2A,LPAR6,CCR1,CMKLR1,PLCG2,IL1B,CX3CR1
	GO: Biological Process	GO:0051250	negative regulation of lymphocyte activation	0.01235	1.90833	6	97	LST1,TNFAIP8L2,VSIG4,LAPTM5,CD74,LILRB4
	GO: Biological Process	GO:0006898	receptor-mediated endocytosis	0.01267	1.89722	9	214	CLEC9A,HMOX1,ITGAM,ITGB2,ADRB2,FCGR1B,C3,PLCG2,LILRB4
	GO: Biological Process	GO:0000165	MAPK cascade	0.01279	1.89313	17	614	FPR1,PSME1,LAPTM5,CD84,ADRB2,PTPRC,CSF1R,RASAL3,CSF2RA,ZFP36L2,P2RY6,TLR2,CD74,C3,CCR1,IL1B,LILRB4
	GO: Biological Process	GO:2000379	positive regulation of reactive oxygen species metabolic process	0.01282	1.89211	5	66	ITGAM,ITGB2,TLR2,AIF1,IL1B
	GO: Biological Process	GO:0032680	regulation of tumor necrosis factor production	0.01282	1.89211	6	98	CYBB,CD84,PTPRC,TLR1,TLR2,CX3CR1
	GO: Biological Process	GO:0002819	regulation of adaptive immune response	0.01282	1.89211	6	98	HLA-DRA,PTPRC,CD74,C3,IL1B,LILRB4
	GO: Biological Process	GO:1990868	response to chemokine	0.01291	1.88907	4	39	DOCK8,CCR1,CMKLR1,CX3CR1
	GO: Biological Process	GO:1990869	cellular response to chemokine	0.01291	1.88907	4	39	DOCK8,CCR1,CMKLR1,CX3CR1
	GO: Biological Process	GO:0006691	leukotriene metabolic process	0.01305	1.88439	3	18	TLR2,ALOX5,ALOX5AP
	GO: Biological Process	GO:0030041	actin filament polymerization	0.01329	1.87648	7	135	GMFG,PSTPIP1,TLR2,AIF1,TMSB4X,SCIN,HCLS1
	GO: Biological Process	GO:0007249	I-kappaB kinase/NF-kappaB signaling	0.01411	1.85047	8	176	PRDX4,HMOX1,TRIM22,TLR2,CD74,IL1B,CX3CR1,LILRB4
	GO: Biological Process	GO:1903305	regulation of regulated secretory pathway	0.01415	1.84924	7	137	HMOX1,ITGAM,ITGB2,CD84,ADRB2,VAMP8,RAC2
	GO: Biological Process	GO:1903555	regulation of tumor necrosis factor superfamily cytokine production	0.01415	1.84924	6	101	CYBB,CD84,PTPRC,TLR1,TLR2,CX3CR1
	GO: Biological Process	GO:0070339	response to bacterial lipopeptide	0.01415	1.84924	2	5	TLR1,TLR2
	GO: Biological Process	GO:1904141	positive regulation of microglial cell migration	0.01415	1.84924	2	5	P2RY12,CX3CR1
	GO: Biological Process	GO:0110088	hippocampal neuron apoptotic process	0.01415	1.84924	2	5	ITGAM,CX3CR1
	GO: Biological Process	GO:0110089	regulation of hippocampal neuron apoptotic process	0.01415	1.84924	2	5	ITGAM,CX3CR1
	GO: Biological Process	GO:1904139	regulation of microglial cell migration	0.01415	1.84924	2	5	P2RY12,CX3CR1
	GO: Biological Process	GO:0014004	microglia differentiation	0.01415	1.84924	2	5	ITGAM,TLR2
	GO: Biological Process	GO:1904124	microglial cell migration	0.01415	1.84924	2	5	P2RY12,CX3CR1
	GO: Biological Process	GO:0045963	negative regulation of dopamine metabolic process	0.01415	1.84924	2	5	ITGAM,ITGB2
	GO: Biological Process	GO:0043305	negative regulation of mast cell degranulation	0.01415	1.84924	2	5	HMOX1,CD84
	GO: Biological Process	GO:0071220	cellular response to bacterial lipoprotein	0.01415	1.84924	2	5	TLR1,TLR2
	GO: Biological Process	GO:0071221	cellular response to bacterial lipopeptide	0.01415	1.84924	2	5	TLR1,TLR2
	GO: Biological Process	GO:0033007	negative regulation of mast cell activation involved in immune response	0.01415	1.84924	2	5	HMOX1,CD84
	GO: Biological Process	GO:0007186	G protein-coupled receptor signaling pathway	0.0143	1.84466	15	515	P2RY12,GPR34,FPR1,P2RY13,RGS10,RGS18,ADRB2,P2RY6,LPAR6,C3,CCR1,CMKLR1,CX3CR1,FGD3,RAC2
	GO: Biological Process	GO:0019722	calcium-mediated signaling	0.01434	1.84345	7	138	P2RY12,LAT2,PTPRC,CCR1,CMKLR1,PLCG2,CX3CR1
	GO: Biological Process	GO:0055074	calcium ion homeostasis	0.01434	1.84345	11	312	FPR1,ADRB2,PTPRC,P2RY6,SV2A,LPAR6,CCR1,CMKLR1,PLCG2,IL1B,CX3CR1
	GO: Biological Process	GO:0042554	superoxide anion generation	0.01445	1.84013	3	19	CYBB,ITGAM,ITGB2
	GO: Biological Process	GO:0050854	regulation of antigen receptor-mediated signaling pathway	0.01459	1.83594	4	41	CMTM3,LAPTM5,PTPRC,LILRB4
	GO: Biological Process	GO:0032640	tumor necrosis factor production	0.01461	1.83535	6	102	CYBB,CD84,PTPRC,TLR1,TLR2,CX3CR1
	GO: Biological Process	GO:0050868	negative regulation of T cell activation	0.01541	1.8122	5	70	TNFAIP8L2,VSIG4,LAPTM5,CD74,LILRB4
	GO: Biological Process	GO:0046635	positive regulation of alpha-beta T cell activation	0.01579	1.80162	4	42	HLA-DRA,PTPRC,RASAL3,LILRB4
	GO: Biological Process	GO:0002709	regulation of T cell mediated immunity	0.01579	1.80162	4	42	HLA-DRA,PTPRC,IL1B,LILRB4
	GO: Biological Process	GO:0072330	monocarboxylic acid biosynthetic process	0.01585	1.79997	7	141	CH25H,HACD4,DHRS9,CD74,ACSM5,IL1B,ALOX5
	GO: Biological Process	GO:0090022	regulation of neutrophil chemotaxis	0.0165	1.78252	3	20	CD74,IL1B,RAC2
	GO: Biological Process	GO:2000145	regulation of cell motility	0.01661	1.77963	18	692	P2RY12,DOCK8,HMOX1,ITGAX,PTPRC,CSF1R,P2RY6,TLR2,MYO1F,AIF1,TMSB4X,CD74,CCR1,CMKLR1,PLCG2,IL1B,CX3CR1,RAC2
	GO: Biological Process	GO:0071706	tumor necrosis factor superfamily cytokine production	0.01661	1.77963	6	105	CYBB,CD84,PTPRC,TLR1,TLR2,CX3CR1
	GO: Biological Process	GO:0072503	cellular divalent inorganic cation homeostasis	0.01873	1.72746	11	324	FPR1,ADRB2,PTPRC,P2RY6,SV2A,LPAR6,CCR1,CMKLR1,PLCG2,IL1B,CX3CR1
	GO: Biological Process	GO:0043302	positive regulation of leukocyte degranulation	0.01887	1.72423	3	21	ITGAM,ITGB2,VAMP8
	GO: Biological Process	GO:0002698	negative regulation of immune effector process	0.01922	1.71625	5	74	VSIG4,HMOX1,CD84,PTPRC,LILRB4
	GO: Biological Process	GO:0002291	T cell activation via T cell receptor contact with antigen bound to MHC molecule on antigen presenting cell	0.01959	1.70797	2	6	HLA-DMB,APBB1IP
	GO: Biological Process	GO:0071639	positive regulation of monocyte chemotactic protein-1 production	0.01959	1.70797	2	6	CD84,IL1B
	GO: Biological Process	GO:0032695	negative regulation of interleukin-12 production	0.01959	1.70797	2	6	TLR2,CMKLR1
	GO: Biological Process	GO:0032493	response to bacterial lipoprotein	0.01959	1.70797	2	6	TLR1,TLR2
	GO: Biological Process	GO:0045914	negative regulation of catecholamine metabolic process	0.01959	1.70797	2	6	ITGAM,ITGB2
	GO: Biological Process	GO:0033004	negative regulation of mast cell activation	0.01959	1.70797	2	6	HMOX1,CD84
	GO: Biological Process	GO:0010912	positive regulation of isomerase activity	0.01959	1.70797	2	6	ITGAM,ITGB2
	GO: Biological Process	GO:0010911	regulation of isomerase activity	0.01959	1.70797	2	6	ITGAM,ITGB2
	GO: Biological Process	GO:0002501	peptide antigen assembly with MHC protein complex	0.01959	1.70797	2	6	HLA-DMB,HLA-DRA
	GO: Biological Process	GO:0051050	positive regulation of transport	0.01964	1.70686	18	705	P2RY12,ITGAM,ITGB2,ADRB2,PTPRC,P2RY6,TLR2,KCNQ1,TMSB4X,C3,CCR1,PLCG2,IL1B,VAMP8,SCIN,ALOX5,HCLS1,RAC2
	GO: Biological Process	GO:0045619	regulation of lymphocyte differentiation	0.02022	1.69422	6	110	HLA-DOA,HLA-DRA,PTPRC,ZFP36L2,CD74,LILRB4
	GO: Biological Process	GO:0140546	defense response to symbiont	0.02058	1.68655	7	149	IRF5,ITGAX,TRIM22,RNASE6,PTPRC,IL1B,VAMP8
	GO: Biological Process	GO:0051607	defense response to virus	0.02058	1.68655	7	149	IRF5,ITGAX,TRIM22,RNASE6,PTPRC,IL1B,VAMP8
	GO: Biological Process	GO:0030003	cellular cation homeostasis	0.02065	1.68508	13	432	FPR1,HMOX1,ADRB2,PTPRC,P2RY6,SV2A,LPAR6,CCR1,CMKLR1,PLCG2,ATOX1,IL1B,CX3CR1
	GO: Biological Process	GO:0055065	metal ion homeostasis	0.02065	1.68508	13	432	FPR1,HMOX1,ADRB2,PTPRC,P2RY6,SV2A,LPAR6,CCR1,CMKLR1,PLCG2,ATOX1,IL1B,CX3CR1
	GO: Biological Process	GO:0032735	positive regulation of interleukin-12 production	0.02065	1.68508	3	22	IRF5,LAPTM5,TLR2
	GO: Biological Process	GO:0060191	regulation of lipase activity	0.02082	1.68152	6	111	P2RY12,FPR1,P2RY6,LPAR6,CMKLR1,CX3CR1
	GO: Biological Process	GO:0010629	negative regulation of gene expression	0.02108	1.67613	18	711	POLR2G,VSIG4,PSME1,HMOX1,LAPTM5,CD84,PTPRC,ZFP36L2,TLR2,AIF1,KCNQ1,TMSB4X,CCR1,RBM8A,CMKLR1,IL1B,CX3CR1,LILRB4
	GO: Biological Process	GO:0043269	regulation of ion transport	0.02124	1.67285	23	1013	CYBB,HK2,RHBDF2,P2RY12,LCP1,ITGAM,ITGB2,CD84,ADRB2,P2RY6,SV2A,TLR2,KCNQ1,TMSB4X,CD74,C3,CCR1,PLCG2,IL1B,VAMP8,ALOX5,HCLS1,RAC2
	GO: Biological Process	GO:0032649	regulation of interferon-gamma production	0.02226	1.65247	4	47	HLA-DPB1,LAPTM5,IL1B,LILRB4
	GO: Biological Process	GO:0006873	cellular ion homeostasis	0.02294	1.63941	13	438	FPR1,HMOX1,ADRB2,PTPRC,P2RY6,SV2A,LPAR6,CCR1,CMKLR1,PLCG2,ATOX1,IL1B,CX3CR1
	GO: Biological Process	GO:0033198	response to ATP	0.02315	1.63545	3	23	P2RY12,PLCG2,IL1B
	GO: Biological Process	GO:0002831	regulation of response to biotic stimulus	0.02386	1.62233	9	241	VSIG4,PSME1,CD84,TLR2,MYO1F,CD74,PLCG2,IL1B,LY86
	GO: Biological Process	GO:1903038	negative regulation of leukocyte cell-cell adhesion	0.02398	1.62015	5	79	TNFAIP8L2,VSIG4,LAPTM5,CD74,LILRB4
	GO: Biological Process	GO:0051345	positive regulation of hydrolase activity	0.02422	1.61583	15	550	P2RY12,DOCK8,FPR1,PSME1,RGS10,LAPTM5,RGS18,ADRB2,PTPRC,RASAL3,P2RY6,LPAR6,CMKLR1,CX3CR1,ADAP2
	GO: Biological Process	GO:0071219	cellular response to molecule of bacterial origin	0.02428	1.61475	6	115	CD84,TLR1,TLR2,IL1B,LY86,CX3CR1
	GO: Biological Process	GO:0040012	regulation of locomotion	0.02431	1.61422	18	722	P2RY12,DOCK8,HMOX1,ITGAX,PTPRC,CSF1R,P2RY6,TLR2,MYO1F,AIF1,TMSB4X,CD74,CCR1,CMKLR1,PLCG2,IL1B,CX3CR1,RAC2
	GO: Biological Process	GO:0070372	regulation of ERK1 and ERK2 cascade	0.02473	1.60678	8	198	PTPRC,CSF1R,P2RY6,TLR2,CD74,C3,CCR1,IL1B
	GO: Biological Process	GO:0002706	regulation of lymphocyte mediated immunity	0.02473	1.60678	5	80	HLA-DRA,PTPRC,C3,IL1B,LILRB4
	GO: Biological Process	GO:0022408	negative regulation of cell-cell adhesion	0.02473	1.60678	6	116	TNFAIP8L2,VSIG4,LAPTM5,ADRB2,CD74,LILRB4
	GO: Biological Process	GO:0055082	cellular chemical homeostasis	0.02473	1.60678	15	553	HK2,FPR1,HMOX1,ADRB2,PTPRC,P2RY6,ORMDL2,SV2A,LPAR6,CCR1,CMKLR1,PLCG2,ATOX1,IL1B,CX3CR1
	GO: Biological Process	GO:0002532	production of molecular mediator involved in inflammatory response	0.02473	1.60678	4	49	VAMP8,ALOX5,ALOX5AP,LILRB4
	GO: Biological Process	GO:0072507	divalent inorganic cation homeostasis	0.02473	1.60678	11	341	FPR1,ADRB2,PTPRC,P2RY6,SV2A,LPAR6,CCR1,CMKLR1,PLCG2,IL1B,CX3CR1
	GO: Biological Process	GO:0007162	negative regulation of cell adhesion	0.02473	1.60678	8	199	TNFAIP8L2,VSIG4,LAPTM5,ADRB2,PTPRC,MYO1F,CD74,LILRB4
	GO: Biological Process	GO:1902624	positive regulation of neutrophil migration	0.02473	1.60678	3	24	CD74,IL1B,RAC2
	GO: Biological Process	GO:0002396	MHC protein complex assembly	0.02473	1.60678	2	7	HLA-DMB,HLA-DRA
	GO: Biological Process	GO:0031394	positive regulation of prostaglandin biosynthetic process	0.02473	1.60678	2	7	CD74,IL1B
	GO: Biological Process	GO:0043313	regulation of neutrophil degranulation	0.02473	1.60678	2	7	ITGAM,ITGB2
	GO: Biological Process	GO:0002887	negative regulation of myeloid leukocyte mediated immunity	0.02473	1.60678	2	7	HMOX1,CD84
	GO: Biological Process	GO:0036005	response to macrophage colony-stimulating factor	0.02473	1.60678	2	7	CSF1R,TLR2
	GO: Biological Process	GO:0036006	cellular response to macrophage colony-stimulating factor stimulus	0.02473	1.60678	2	7	CSF1R,TLR2
	GO: Biological Process	GO:0032494	response to peptidoglycan	0.02473	1.60678	2	7	IRF5,TLR2
	GO: Biological Process	GO:0032604	granulocyte macrophage colony-stimulating factor production	0.02473	1.60678	2	7	CD84,IL1B
	GO: Biological Process	GO:0032645	regulation of granulocyte macrophage colony-stimulating factor production	0.02473	1.60678	2	7	CD84,IL1B
	GO: Biological Process	GO:0002468	dendritic cell antigen processing and presentation	0.02473	1.60678	2	7	HLA-DRA,CD74
	GO: Biological Process	GO:0038061	NIK/NF-kappaB signaling	0.02513	1.59981	6	117	PSME1,LAPTM5,TLR1,TLR2,TMSB4X,IL1B
	GO: Biological Process	GO:0050728	negative regulation of inflammatory response	0.0252	1.5986	5	81	TNFAIP8L2,ADRB2,PTPRC,ALOX5,CX3CR1
	GO: Biological Process	GO:0008154	actin polymerization or depolymerization	0.02608	1.58369	7	158	GMFG,PSTPIP1,TLR2,AIF1,TMSB4X,SCIN,HCLS1
	GO: Biological Process	GO:0030183	B cell differentiation	0.02644	1.57774	5	82	BLNK,PTPRC,ZFP36L2,PLCG2,CMTM7
	GO: Biological Process	GO:0097242	amyloid-beta clearance	0.0274	1.56225	3	25	ITGAM,ITGB2,C3
	GO: Biological Process	GO:0002673	regulation of acute inflammatory response	0.0274	1.56225	3	25	C3,IL1B,ALOX5AP
	GO: Biological Process	GO:0032945	negative regulation of mononuclear cell proliferation	0.02745	1.56146	4	51	LST1,VSIG4,LAPTM5,LILRB4
	GO: Biological Process	GO:0050672	negative regulation of lymphocyte proliferation	0.02745	1.56146	4	51	LST1,VSIG4,LAPTM5,LILRB4
	GO: Biological Process	GO:0032611	interleukin-1 beta production	0.02745	1.56146	4	51	TLR2,IL1B,CX3CR1,LILRB4
	GO: Biological Process	GO:0050729	positive regulation of inflammatory response	0.02745	1.56146	5	83	TLR2,C3,IL1B,VAMP8,ALOX5AP
	GO: Biological Process	GO:0030217	T cell differentiation	0.02931	1.53298	7	162	HLA-DOA,HLA-DRA,PTPRC,ZFP36L2,CD74,IL1B,LILRB4
	GO: Biological Process	GO:0032609	interferon-gamma production	0.02931	1.53298	4	52	HLA-DPB1,LAPTM5,IL1B,LILRB4
	GO: Biological Process	GO:0009615	response to virus	0.02952	1.52988	8	206	IRF5,ITGAX,WDFY4,TRIM22,RNASE6,PTPRC,IL1B,VAMP8
	GO: Biological Process	GO:0048246	macrophage chemotaxis	0.03005	1.52216	3	26	CSF1R,CMKLR1,CX3CR1
	GO: Biological Process	GO:0050777	negative regulation of immune response	0.03005	1.52216	5	85	VSIG4,HMOX1,CD84,PTPRC,LILRB4
	GO: Biological Process	GO:0038093	Fc receptor signaling pathway	0.0309	1.51004	6	123	LAT2,PSME1,PTPRC,FCGR1B,FCGR3A,PLCG2
	GO: Biological Process	GO:0042989	sequestering of actin monomers	0.0309	1.51004	2	8	TMSB4X,SCIN
	GO: Biological Process	GO:0043301	negative regulation of leukocyte degranulation	0.0309	1.51004	2	8	HMOX1,CD84
	GO: Biological Process	GO:0033239	negative regulation of cellular amine metabolic process	0.0309	1.51004	2	8	ITGAM,ITGB2
	GO: Biological Process	GO:0045060	negative thymic T cell selection	0.0309	1.51004	2	8	PTPRC,CD74
	GO: Biological Process	GO:2001280	positive regulation of unsaturated fatty acid biosynthetic process	0.0309	1.51004	2	8	CD74,IL1B
	GO: Biological Process	GO:0046007	negative regulation of activated T cell proliferation	0.0309	1.51004	2	8	LAPTM5,LILRB4
	GO: Biological Process	GO:0019372	lipoxygenase pathway	0.0309	1.51004	2	8	ALOX5,ALOX5AP
	GO: Biological Process	GO:0002822	regulation of adaptive immune response based on somatic recombination of immune receptors built from immunoglobulin superfamily domains	0.03092	1.50976	5	86	HLA-DRA,PTPRC,C3,IL1B,LILRB4
	GO: Biological Process	GO:0031349	positive regulation of defense response	0.0313	1.50446	8	209	PSME1,TLR2,CD74,C3,PLCG2,IL1B,VAMP8,ALOX5AP
	GO: Biological Process	GO:0046394	carboxylic acid biosynthetic process	0.03213	1.49309	8	210	CH25H,HACD4,DHRS9,CD74,ACSM5,IL1B,ALOX5,ALOX5AP
	GO: Biological Process	GO:0045580	regulation of T cell differentiation	0.03225	1.49147	5	87	HLA-DOA,HLA-DRA,PTPRC,CD74,LILRB4
	GO: Biological Process	GO:0033077	T cell differentiation in thymus	0.03225	1.49147	4	54	PTPRC,ZFP36L2,CD74,IL1B
	GO: Biological Process	GO:0070664	negative regulation of leukocyte proliferation	0.03225	1.49147	4	54	LST1,VSIG4,LAPTM5,LILRB4
	GO: Biological Process	GO:0032653	regulation of interleukin-10 production	0.03226	1.49134	3	27	CD84,TLR2,LILRB4
	GO: Biological Process	GO:0019932	second-messenger-mediated signaling	0.03226	1.49134	11	357	P2RY12,LAT2,FPR1,ADRB2,PTPRC,P2RY6,LPAR6,CCR1,CMKLR1,PLCG2,CX3CR1
	GO: Biological Process	GO:0051270	regulation of cellular component movement	0.03264	1.48625	18	751	P2RY12,DOCK8,HMOX1,ITGAX,PTPRC,CSF1R,P2RY6,TLR2,MYO1F,AIF1,TMSB4X,CD74,CCR1,CMKLR1,PLCG2,IL1B,CX3CR1,RAC2
	GO: Biological Process	GO:0071216	cellular response to biotic stimulus	0.03351	1.47483	6	126	CD84,TLR1,TLR2,IL1B,LY86,CX3CR1
	GO: Biological Process	GO:0002708	positive regulation of lymphocyte mediated immunity	0.03406	1.46776	4	55	HLA-DRA,PTPRC,C3,IL1B
	GO: Biological Process	GO:0051258	protein polymerization	0.03516	1.45395	8	214	GMFG,PSTPIP1,CHMP4A,TLR2,AIF1,TMSB4X,SCIN,HCLS1
	GO: Biological Process	GO:0051235	maintenance of location	0.03516	1.45395	8	214	HK2,PTPRC,P2RY6,TMSB4X,C3,PLCG2,IL1B,SCIN
	GO: Biological Process	GO:0062208	positive regulation of pattern recognition receptor signaling pathway	0.03528	1.45247	3	28	SLC15A3,TLR1,TLR2
	GO: Biological Process	GO:0045582	positive regulation of T cell differentiation	0.036	1.4437	4	56	HLA-DRA,PTPRC,CD74,LILRB4
	GO: Biological Process	GO:0046683	response to organophosphorus	0.03625	1.44069	5	90	P2RY12,P2RY6,KCNQ1,PLCG2,IL1B
	GO: Biological Process	GO:0031348	negative regulation of defense response	0.03694	1.4325	6	129	TNFAIP8L2,VSIG4,ADRB2,PTPRC,ALOX5,CX3CR1
	GO: Biological Process	GO:0016053	organic acid biosynthetic process	0.03694	1.4325	8	217	CH25H,HACD4,DHRS9,CD74,ACSM5,IL1B,ALOX5,ALOX5AP
	GO: Biological Process	GO:1902563	regulation of neutrophil activation	0.03694	1.4325	2	9	ITGAM,ITGB2
	GO: Biological Process	GO:0032959	inositol trisphosphate biosynthetic process	0.03694	1.4325	2	9	P2RY6,PLCG2
	GO: Biological Process	GO:0016045	detection of bacterium	0.03694	1.4325	2	9	TLR1,TLR2
	GO: Biological Process	GO:0090026	positive regulation of monocyte chemotaxis	0.03694	1.4325	2	9	AIF1,CCR1
	GO: Biological Process	GO:0043383	negative T cell selection	0.03694	1.4325	2	9	PTPRC,CD74
	GO: Biological Process	GO:0031392	regulation of prostaglandin biosynthetic process	0.03694	1.4325	2	9	CD74,IL1B
	GO: Biological Process	GO:0032490	detection of molecule of bacterial origin	0.03694	1.4325	2	9	TLR1,TLR2
	GO: Biological Process	GO:0045059	positive thymic T cell selection	0.03694	1.4325	2	9	PTPRC,CD74
	GO: Biological Process	GO:0006957	complement activation, alternative pathway	0.03694	1.4325	2	9	VSIG4,C3
	GO: Biological Process	GO:0002577	regulation of antigen processing and presentation	0.03694	1.4325	2	9	HLA-DOA,CD74
	GO: Biological Process	GO:0002824	positive regulation of adaptive immune response based on somatic recombination of immune receptors built from immunoglobulin superfamily domains	0.03716	1.42992	4	57	HLA-DRA,PTPRC,C3,IL1B
	GO: Biological Process	GO:0022411	cellular component disassembly	0.03745	1.42655	12	420	HK2,HMOX1,LCP1,ITGAM,ADRB2,C1QA,C1QB,C1QC,C3,VAMP8,SCIN,CX3CR1
	GO: Biological Process	GO:0060627	regulation of vesicle-mediated transport	0.03745	1.42655	12	420	HMOX1,ITGAM,ITGB2,CD84,ADRB2,PTPRC,TLR2,C3,PLCG2,IL1B,VAMP8,RAC2
	GO: Biological Process	GO:0002548	monocyte chemotaxis	0.03745	1.42655	3	29	FOLR2,AIF1,CCR1
	GO: Biological Process	GO:0043408	regulation of MAPK cascade	0.03757	1.42516	13	475	FPR1,LAPTM5,CD84,ADRB2,PTPRC,CSF1R,P2RY6,TLR2,CD74,C3,CCR1,IL1B,LILRB4
	GO: Biological Process	GO:0046631	alpha-beta T cell activation	0.03821	1.41782	5	92	HLA-DRA,WDFY4,PTPRC,RASAL3,LILRB4
	GO: Biological Process	GO:0030099	myeloid cell differentiation	0.03854	1.41409	9	267	ITGAM,CSF1R,TLR2,C1QC,CD74,CCR1,SCIN,HCLS1,LILRB4
	GO: Biological Process	GO:1903530	regulation of secretion by cell	0.04001	1.39783	13	479	RHBDF2,P2RY12,HMOX1,ITGAM,ITGB2,CD84,ADRB2,TLR2,KCNQ1,IL1B,VAMP8,ALOX5,RAC2
	GO: Biological Process	GO:0007015	actin filament organization	0.04003	1.39761	10	319	GMFG,PSTPIP1,LCP1,TLR2,MYO1F,AIF1,TMSB4X,SCIN,HCLS1,RAC2
	GO: Biological Process	GO:0061919	process utilizing autophagic mechanism	0.04003	1.39761	11	371	IL10RA,HK2,HMOX1,WDFY4,TRIM22,LAPTM5,CD84,CHMP4A,ADRB2,TLR2,VAMP8
	GO: Biological Process	GO:0006914	autophagy	0.04003	1.39761	11	371	IL10RA,HK2,HMOX1,WDFY4,TRIM22,LAPTM5,CD84,CHMP4A,ADRB2,TLR2,VAMP8
	GO: Biological Process	GO:0071677	positive regulation of mononuclear cell migration	0.04034	1.39426	3	30	DOCK8,AIF1,CCR1
	GO: Biological Process	GO:0032613	interleukin-10 production	0.04034	1.39426	3	30	CD84,TLR2,LILRB4
	GO: Biological Process	GO:1902622	regulation of neutrophil migration	0.04034	1.39426	3	30	CD74,IL1B,RAC2
	GO: Biological Process	GO:0002479	antigen processing and presentation of exogenous peptide antigen via MHC class I, TAP-dependent	0.04075	1.38987	4	59	CYBB,PSME1,FCGR1B,VAMP8
	GO: Biological Process	GO:0032414	positive regulation of ion transmembrane transporter activity	0.04093	1.38796	5	94	ADRB2,P2RY6,TMSB4X,PLCG2,ALOX5
	GO: Biological Process	GO:0034764	positive regulation of transmembrane transport	0.0416	1.38091	7	177	ADRB2,P2RY6,KCNQ1,TMSB4X,C3,PLCG2,ALOX5
	GO: Biological Process	GO:0034767	positive regulation of ion transmembrane transport	0.0416	1.38091	7	177	ADRB2,P2RY6,KCNQ1,TMSB4X,C3,PLCG2,ALOX5
	GO: Biological Process	GO:0017157	regulation of exocytosis	0.04279	1.36866	7	178	HMOX1,ITGAM,ITGB2,CD84,ADRB2,VAMP8,RAC2
	GO: Biological Process	GO:0032612	interleukin-1 production	0.04279	1.36866	4	60	TLR2,IL1B,CX3CR1,LILRB4
	GO: Biological Process	GO:0060760	positive regulation of response to cytokine stimulus	0.04311	1.36542	3	31	LAPTM5,TLR2,CD74
	GO: Biological Process	GO:0002711	positive regulation of T cell mediated immunity	0.04311	1.36542	3	31	HLA-DRA,PTPRC,IL1B
	GO: Biological Process	GO:1904996	positive regulation of leukocyte adhesion to vascular endothelial cell	0.04311	1.36542	2	10	ITGB2,ALOX5
	GO: Biological Process	GO:0098543	detection of other organism	0.04311	1.36542	2	10	TLR1,TLR2
	GO: Biological Process	GO:0032693	negative regulation of interleukin-10 production	0.04311	1.36542	2	10	CD84,LILRB4
	GO: Biological Process	GO:0030852	regulation of granulocyte differentiation	0.04311	1.36542	2	10	C1QC,HCLS1
	GO: Biological Process	GO:2001279	regulation of unsaturated fatty acid biosynthetic process	0.04311	1.36542	2	10	CD74,IL1B
	GO: Biological Process	GO:1903977	positive regulation of glial cell migration	0.04311	1.36542	2	10	P2RY12,CX3CR1
	GO: Biological Process	GO:0055080	cation homeostasis	0.04381	1.35843	13	487	FPR1,HMOX1,ADRB2,PTPRC,P2RY6,SV2A,LPAR6,CCR1,CMKLR1,PLCG2,ATOX1,IL1B,CX3CR1
	GO: Biological Process	GO:0051241	negative regulation of multicellular organismal process	0.04428	1.35379	17	721	PRDX4,VSIG4,HMOX1,LAPTM5,CD84,ADRB2,PTPRC,TLR2,C1QC,TMSB4X,CD74,CCR1,CMKLR1,IL1B,ALOX5,CX3CR1,LILRB4
	GO: Biological Process	GO:0046634	regulation of alpha-beta T cell activation	0.04432	1.3534	4	61	HLA-DRA,PTPRC,RASAL3,LILRB4
	GO: Biological Process	GO:0098771	inorganic ion homeostasis	0.04617	1.33564	13	491	FPR1,HMOX1,ADRB2,PTPRC,P2RY6,SV2A,LPAR6,CCR1,CMKLR1,PLCG2,ATOX1,IL1B,CX3CR1
	GO: Biological Process	GO:0001912	positive regulation of leukocyte mediated cytotoxicity	0.04617	1.33564	3	32	HLA-DRA,ITGAM,PTPRC
	GO: Biological Process	GO:2000107	negative regulation of leukocyte apoptotic process	0.04617	1.33564	3	32	DOCK8,CD74,HCLS1
	GO: Biological Process	GO:0042743	hydrogen peroxide metabolic process	0.04617	1.33564	3	32	CYBB,PRDX4,RAC2
	GO: Biological Process	GO:0070098	chemokine-mediated signaling pathway	0.04617	1.33564	3	32	CCR1,CMKLR1,CX3CR1
	GO: Biological Process	GO:1901222	regulation of NIK/NF-kappaB signaling	0.04617	1.33564	4	62	LAPTM5,TLR2,TMSB4X,IL1B
	GO: Biological Process	GO:0002456	T cell mediated immunity	0.04617	1.33564	4	62	HLA-DRA,PTPRC,IL1B,LILRB4
	GO: Biological Process	GO:0042590	antigen processing and presentation of exogenous peptide antigen via MHC class I	0.04617	1.33564	4	62	CYBB,PSME1,FCGR1B,VAMP8
	GO: Biological Process	GO:0032496	response to lipopolysaccharide	0.04745	1.32376	7	183	IL10RA,CD84,TLR2,PLCG2,IL1B,LY86,CX3CR1
	GO: Biological Process	GO:0032411	positive regulation of transporter activity	0.04822	1.31677	5	99	ADRB2,P2RY6,TMSB4X,PLCG2,ALOX5
	GO: Biological Process	GO:0002526	acute inflammatory response	0.04854	1.3139	4	63	C3,IL1B,ALOX5,ALOX5AP
	GO: Biological Process	GO:0006620	posttranslational protein targeting to endoplasmic reticulum membrane	0.04985	1.30233	2	11	FOLR2,CHMP4A
	GO: Biological Process	GO:0090594	inflammatory response to wounding	0.04985	1.30233	2	11	HMOX1,ALOX5
	GO: Biological Process	GO:0070206	protein trimerization	0.04985	1.30233	2	11	CD74,ALOX5AP
	GO: Biological Process	GO:0002710	negative regulation of T cell mediated immunity	0.04985	1.30233	2	11	PTPRC,LILRB4
	GO: Biological Process	GO:0045591	positive regulation of regulatory T cell differentiation	0.04985	1.30233	2	11	HLA-DRA,LILRB4
	GO: Biological Process	GO:0016322	neuron remodeling	0.04985	1.30233	2	11	C1QA,C3
	GO: Biological Process	GO:0019370	leukotriene biosynthetic process	0.04985	1.30233	2	11	ALOX5,ALOX5AP
	GO: Biological Process	GO:0043031	negative regulation of macrophage activation	0.04985	1.30233	2	11	VSIG4,PTPRC
	GO: Biological Process	GO:0034134	toll-like receptor 2 signaling pathway	0.04985	1.30233	2	11	TLR1,TLR2
	GO: Biological Process	GO:0016079	synaptic vesicle exocytosis	0.001181	2.92775	13	125	CACNB4,LRRK2,CPLX2,NAPA,GIT2,NLGN1,GRM7,STX1B,STXBP1,TRIM9,KCNH1,PRKCA,UNC13C
	GO: Biological Process	GO:0099504	synaptic vesicle cycle	0.001181	2.92775	16	191	CACNB4,LRRK2,CPLX2,NAPA,ACTG1,GIT2,NLGN1,GRM7,STX1B,STXBP1,SNAP91,TRIM9,KCNH1,PRKCA,UNC13C,CTNNB1
	GO: Biological Process	GO:0099643	signal release from synapse	0.001181	2.92775	15	174	CACNB4,LRRK2,CPLX2,NAPA,GIT2,NLGN1,GRM7,STX1B,LIN7A,STXBP1,SNAP91,TRIM9,KCNH1,PRKCA,UNC13C
	GO: Biological Process	GO:0007269	neurotransmitter secretion	0.001181	2.92775	15	174	CACNB4,LRRK2,CPLX2,NAPA,GIT2,NLGN1,GRM7,STX1B,LIN7A,STXBP1,SNAP91,TRIM9,KCNH1,PRKCA,UNC13C
	GO: Biological Process	GO:0099003	vesicle-mediated transport in synapse	0.002724	2.56479	16	214	CACNB4,LRRK2,CPLX2,NAPA,ACTG1,GIT2,NLGN1,GRM7,STX1B,STXBP1,SNAP91,TRIM9,KCNH1,PRKCA,UNC13C,CTNNB1
	GO: Biological Process	GO:0099536	synaptic signaling	0.003181	2.49744	31	676	GABRB2,CNTN4,DLGAP2,PLK2,CACNB4,RASGRF1,LRRK2,CPLX2,GJC1,NAPA,ALS2,SORBS1,GIT2,NLGN1,GRIN2A,DCC,GRM3,GRM7,STX1B,LIN7A,LRP8,JAK2,STXBP1,SNAP91,TRIM9,KCNH1,SLC4A10,PRKCA,UNC13C,CTNNB1,ATP2B2
	GO: Biological Process	GO:0098916	anterograde trans-synaptic signaling	0.003945	2.40395	30	659	GABRB2,CNTN4,DLGAP2,PLK2,CACNB4,RASGRF1,LRRK2,CPLX2,GJC1,NAPA,ALS2,GIT2,NLGN1,GRIN2A,DCC,GRM3,GRM7,STX1B,LIN7A,LRP8,JAK2,STXBP1,SNAP91,TRIM9,KCNH1,SLC4A10,PRKCA,UNC13C,CTNNB1,ATP2B2
	GO: Biological Process	GO:0007268	chemical synaptic transmission	0.003945	2.40395	30	659	GABRB2,CNTN4,DLGAP2,PLK2,CACNB4,RASGRF1,LRRK2,CPLX2,GJC1,NAPA,ALS2,GIT2,NLGN1,GRIN2A,DCC,GRM3,GRM7,STX1B,LIN7A,LRP8,JAK2,STXBP1,SNAP91,TRIM9,KCNH1,SLC4A10,PRKCA,UNC13C,CTNNB1,ATP2B2
	GO: Biological Process	GO:0050808	synapse organization	0.003945	2.40395	22	402	GABRB2,GPHN,CACNB4,PPFIBP1,SLITRK4,LRRK2,ACTG1,ALS2,CNKSR2,SORBS1,LRRTM3,NLGN1,GRIN2A,LRP8,TIAM1,SNAP91,LRFN5,PRKCA,UNC13C,CTNNB1,ADGRL2,ATP2B2
	GO: Biological Process	GO:0099537	trans-synaptic signaling	0.003945	2.40395	30	666	GABRB2,CNTN4,DLGAP2,PLK2,CACNB4,RASGRF1,LRRK2,CPLX2,GJC1,NAPA,ALS2,GIT2,NLGN1,GRIN2A,DCC,GRM3,GRM7,STX1B,LIN7A,LRP8,JAK2,STXBP1,SNAP91,TRIM9,KCNH1,SLC4A10,PRKCA,UNC13C,CTNNB1,ATP2B2
	GO: Biological Process	GO:0006836	neurotransmitter transport	0.004638	2.33367	15	211	CACNB4,LRRK2,CPLX2,NAPA,GIT2,NLGN1,GRM7,STX1B,LIN7A,STXBP1,SNAP91,TRIM9,KCNH1,PRKCA,UNC13C
	GO: Biological Process	GO:0050804	modulation of chemical synaptic transmission	0.004688	2.32901	22	415	CNTN4,DLGAP2,PLK2,CACNB4,RASGRF1,LRRK2,CPLX2,GIT2,NLGN1,GRIN2A,DCC,GRM3,GRM7,STX1B,LRP8,JAK2,STXBP1,KCNH1,SLC4A10,PRKCA,UNC13C,ATP2B2
	GO: Biological Process	GO:0099177	regulation of trans-synaptic signaling	0.004688	2.32901	22	416	CNTN4,DLGAP2,PLK2,CACNB4,RASGRF1,LRRK2,CPLX2,GIT2,NLGN1,GRIN2A,DCC,GRM3,GRM7,STX1B,LRP8,JAK2,STXBP1,KCNH1,SLC4A10,PRKCA,UNC13C,ATP2B2
	GO: Biological Process	GO:0001505	regulation of neurotransmitter levels	0.004817	2.31722	15	216	CACNB4,LRRK2,CPLX2,NAPA,GIT2,NLGN1,GRM7,STX1B,LIN7A,STXBP1,SNAP91,TRIM9,KCNH1,PRKCA,UNC13C
	GO: Biological Process	GO:0046928	regulation of neurotransmitter secretion	0.006894	2.16153	10	103	CACNB4,LRRK2,CPLX2,GIT2,NLGN1,GRM7,STX1B,STXBP1,KCNH1,PRKCA
	GO: Biological Process	GO:0007528	neuromuscular junction development	0.006894	2.16153	7	47	GPHN,CACNB4,PPFIBP1,LRRK2,ALS2,SORBS1,UNC13C
	GO: Biological Process	GO:0035249	synaptic transmission, glutamatergic	0.01047	1.98005	9	88	CACNB4,LRRK2,NAPA,ALS2,NLGN1,GRM3,GRM7,STXBP1,UNC13C
	GO: Biological Process	GO:0051588	regulation of neurotransmitter transport	0.01417	1.84863	10	114	CACNB4,LRRK2,CPLX2,GIT2,NLGN1,GRM7,STX1B,STXBP1,KCNH1,PRKCA
	GO: Biological Process	GO:0048666	neuron development	0.02774	1.55689	35	955	GABRB2,CNTN4,ACSL6,TMEM67,PLK2,WDR36,RASGRF1,FAT3,SLITRK4,LRRK2,FSTL4,SPIRE1,ALS2,BCL11A,NLGN1,DCC,EPB41L3,CIT,MEF2A,STX1B,LRP8,JAK2,PRDM8,SERPINI1,TENM4,STXBP1,TIAM1,SNAP91,SLC4A10,KNDC1,PRKCA,PRKCI,CTNNB1,ATP2B2,FKBP4
	GO: Biological Process	GO:0034330	cell junction organization	0.04124	1.38468	25	601	GABRB2,GPHN,CACNB4,PPFIBP1,SLITRK4,LRRK2,GJC1,ACTG1,ALS2,CNKSR2,SORBS1,LRRTM3,NLGN1,GRIN2A,EPB41L3,LRP8,TIAM1,SNAP91,LRFN5,PRKCA,PRKCI,UNC13C,CTNNB1,ADGRL2,ATP2B2
	GO: Biological Process	GO:0071476	cellular hypotonic response	0.04212	1.37551	3	7	CAB39,OXSR1,PRKG2
	GO: Biological Process	GO:0023061	signal release	0.04512	1.34563	20	434	ILDR2,CACNB4,LRRK2,CPLX2,NAPA,GIT2,NLGN1,PEX5L,GRM7,STX1B,LIN7A,JAK2,STXBP1,TIAM1,SNAP91,TRIM9,KCNH1,MCU,PRKCA,UNC13C
	GO: Biological Process	GO:0003018	vascular process in circulatory system	0.01719	1.76472	9	196	ADM,GPR4,SLC6A13,GPER1,SLC38A5,CLDN5,SLC2A1,EDN3,FOXC1
	GO: Biological Process	GO:0001525	angiogenesis	0.01719	1.76472	12	368	VEGFC,ADM,ROBO4,GPR4,IGF2,CALD1,ANXA2,ANXA3,CLDN5,ACVRL1,LEF1,FOXC1
	GO: Biological Process	GO:0003013	circulatory system process	0.01719	1.76472	13	450	VEGFC,ADM,GPR4,SLC6A13,MYOF,GPER1,SLC38A5,CLDN5,ACVRL1,SLC2A1,EDN3,MYLK2,FOXC1
	GO: Biological Process	GO:0001944	vasculature development	0.01719	1.76472	14	526	VEGFC,ADM,ROBO4,GPR4,IGF2,CALD1,GPER1,TMEM204,ANXA2,ANXA3,CLDN5,ACVRL1,LEF1,FOXC1
	GO: Biological Process	GO:0001945	lymph vessel development	0.0181	1.74232	4	26	VEGFC,TMEM204,ACVRL1,FOXC1
	GO: Biological Process	GO:0072359	circulatory system development	0.0211	1.67572	17	788	VEGFC,ADM,ROBO4,GPR4,IGF2,ERG,CALD1,GPER1,TMEM204,ANXA2,ANXA3,CLDN5,ACVRL1,LEF1,PDLIM2,MYLK2,FOXC1
	GO: Biological Process	GO:0048646	anatomical structure formation involved in morphogenesis	0.0212	1.67366	17	798	VEGFC,ADM,ROBO4,GPR4,MYOF,IGF2,ERG,CALD1,ANXA2,ANXA3,CSRP2,PERP,CLDN5,ACVRL1,LEF1,PHLDB2,FOXC1
	GO: Biological Process	GO:0001568	blood vessel development	0.02197	1.65817	13	500	VEGFC,ADM,ROBO4,GPR4,IGF2,CALD1,GPER1,ANXA2,ANXA3,CLDN5,ACVRL1,LEF1,FOXC1
	GO: Biological Process	GO:0048514	blood vessel morphogenesis	0.02434	1.61368	12	440	VEGFC,ADM,ROBO4,GPR4,IGF2,CALD1,ANXA2,ANXA3,CLDN5,ACVRL1,LEF1,FOXC1
	GO: Biological Process	GO:0045765	regulation of angiogenesis	0.02613	1.58286	8	199	VEGFC,ADM,GPR4,IGF2,ANXA3,CLDN5,ACVRL1,FOXC1
	GO: Biological Process	GO:1901342	regulation of vasculature development	0.02613	1.58286	8	201	VEGFC,ADM,GPR4,IGF2,ANXA3,CLDN5,ACVRL1,FOXC1
	GO: Biological Process	GO:0060669	embryonic placenta morphogenesis	0.04628	1.33461	3	17	ADM,IGF2,LEF1
	GO: Biological Process	GO:0001946	lymphangiogenesis	0.04628	1.33461	3	17	VEGFC,ACVRL1,FOXC1
	GO: Biological Process	GO:0007186	G protein-coupled receptor signaling pathway	0.02289	1.64035	95	515	RAMP3,OBSCN,RS1,ADCY2,ADCY7,FZD1,FZD7,ADORA2A,ADRA1B,VAV3,GPR160,RGS14,ARRB2,SORCS3,SNCA,ATP2B4,GABBR1,GABRA2,GABRA3,GABRA5,GABRB1,GABRE,KCTD12,GAP43,ADGRB2,ADGRB3,OR14I1,SST,SSTR1,SSTR2,BDNF,GPR146,SPHK1,TAC1,TAC3,MCF2L,GNB2,GNG4,NMT1,GNG10,BAIAP3,GNRH1,NPPA,GPR6,NPY1R,NPY5R,GPR27,CALM3,NTSR1,RAPGEF4,GRM1,GPR88,GRM8,GRP,CCK,CCKBR,OPRK1,OPRM1,GPR150,PALM,NXPH3,PDE1A,PDE2A,PDYN,GNG2,CHRM3,GLP2R,CC…
	GO: Cellular Component	GO:0045202	synapse	4.149e-05	4.38206	40	1160	UNC13B,CACNA1B,DLGAP1,CACNB3,NRGN,KALRN,FZD3,STXBP5L,STXBP5,RNF112,DGKE,SLITRK3,ACTN1,CAMK1,LRRC4C,KCNIP2,CHRM1,NCDN,ITPKA,PTPN5,MAL2,NRXN3,PPP3CA,KCNB1,SIPA1L1,KCTD16,NGEF,PLCB1,KCNN1,OLFM1,RAB40C,PRKAR2B,HRH2,NUMB,SPARCL1,RAPGEF2,WASF1,PDZRN3,HOMER1,STX6
	GO: Cellular Component	GO:0098978	glutamatergic synapse	0.0003909	3.40793	20	411	UNC13B,CACNA1B,DLGAP1,NRGN,KALRN,DGKE,ACTN1,CAMK1,LRRC4C,CHRM1,MAL2,PPP3CA,SIPA1L1,NGEF,PLCB1,OLFM1,PRKAR2B,NUMB,SPARCL1,HOMER1
	GO: Cellular Component	GO:0098794	postsynapse	0.002356	2.62782	23	601	UNC13B,DLGAP1,NRGN,KALRN,STXBP5,RNF112,SLITRK3,ACTN1,CAMK1,LRRC4C,CHRM1,NCDN,ITPKA,MAL2,PPP3CA,KCNB1,SIPA1L1,KCTD16,PLCB1,PRKAR2B,NUMB,WASF1,HOMER1
	GO: Cellular Component	GO:0036477	somatodendritic compartment	0.02159	1.66575	26	851	UNC13B,PCSK2,CACNA1B,PDE1B,NRGN,KALRN,FZD3,STXBP5,RNF112,DNER,ACTN1,CHRM1,NCDN,ITPKA,PTPN5,MAL2,PPP3CA,KCNB1,SIPA1L1,KCNN1,OLFM1,PRKAR2B,HRH2,RAPGEF2,WASF1,HOMER1
	GO: Cellular Component	GO:0031045	dense core granule	0.0343	1.46471	4	28	STXBP5L,STXBP5,ACTN1,VPS13A
	GO: Cellular Component	GO:0030425	dendrite	0.0343	1.46471	20	623	UNC13B,PCSK2,CACNA1B,NRGN,FZD3,STXBP5,DNER,ACTN1,CHRM1,NCDN,ITPKA,PTPN5,MAL2,PPP3CA,KCNB1,SIPA1L1,PRKAR2B,HRH2,WASF1,HOMER1
	GO: Cellular Component	GO:0097447	dendritic tree	0.0343	1.46471	20	623	UNC13B,PCSK2,CACNA1B,NRGN,FZD3,STXBP5,DNER,ACTN1,CHRM1,NCDN,ITPKA,PTPN5,MAL2,PPP3CA,KCNB1,SIPA1L1,PRKAR2B,HRH2,WASF1,HOMER1
	GO: Cellular Component	GO:0043197	dendritic spine	0.0343	1.46471	10	204	UNC13B,NRGN,STXBP5,ACTN1,ITPKA,MAL2,PPP3CA,SIPA1L1,PRKAR2B,HOMER1
	GO: Cellular Component	GO:0098984	neuron to neuron synapse	0.0343	1.46471	14	362	UNC13B,DLGAP1,NRGN,KALRN,STXBP5,RNF112,SLITRK3,CAMK1,LRRC4C,CHRM1,MAL2,SIPA1L1,NUMB,HOMER1
	GO: Cellular Component	GO:0044309	neuron spine	0.0343	1.46471	10	209	UNC13B,NRGN,STXBP5,ACTN1,ITPKA,MAL2,PPP3CA,SIPA1L1,PRKAR2B,HOMER1
	GO: Cellular Component	GO:0098992	neuronal dense core vesicle	0.0343	1.46471	3	14	STXBP5L,STXBP5,VPS13A
	GO: Cellular Component	GO:0034703	cation channel complex	0.0343	1.46471	9	175	CACNA1B,CACNB3,KCNIP2,KCNQ5,KCNB1,KCNN1,OLFM1,KCNS2,CACNA2D3
	GO: Cellular Component	GO:0034702	ion channel complex	0.04762	1.32221	10	223	CACNA1B,CACNB3,STXBP5,KCNIP2,KCNQ5,KCNB1,KCNN1,OLFM1,KCNS2,CACNA2D3
	GO: Cellular Component	GO:0098978	glutamatergic synapse	2.153e-06	5.66696	13	411	DLG2,CACNA2D1,USP46,AKAP5,GRIN2B,KCNA4,ABI2,NETO1,CAMK4,CAMK2A,UNC13A,ADGRL3,SCN2A
	GO: Cellular Component	GO:0045202	synapse	2.153e-06	5.66696	20	1160	GABRB3,DLG2,CACNA2D1,USP46,AKAP5,GRIN2B,MAPK1,CAMK2N1,KCNA4,ATP8A1,NETO2,EGR3,ABI2,NETO1,CAMK4,CAMK2A,UNC13A,ADGRL3,SCN2A,KCNK1
	GO: Cellular Component	GO:1990351	transporter complex	6.747e-05	4.17089	9	247	GABRB3,KCNV1,DLG2,CACNA2D1,GRIN2B,KCNA4,ATP8A1,SCN2A,KCNK1
	GO: Cellular Component	GO:0098794	postsynapse	6.747e-05	4.17089	13	601	GABRB3,DLG2,CACNA2D1,AKAP5,GRIN2B,MAPK1,CAMK2N1,KCNA4,NETO2,ABI2,NETO1,CAMK4,CAMK2A
	GO: Cellular Component	GO:0099572	postsynaptic specialization	0.0001299	3.88639	10	360	GABRB3,DLG2,AKAP5,GRIN2B,MAPK1,CAMK2N1,KCNA4,NETO2,NETO1,CAMK2A
	GO: Cellular Component	GO:0097060	synaptic membrane	0.0001299	3.88639	10	365	GABRB3,DLG2,CACNA2D1,AKAP5,GRIN2B,KCNA4,NETO1,UNC13A,SCN2A,KCNK1
	GO: Cellular Component	GO:0034702	ion channel complex	0.0001781	3.74934	8	223	GABRB3,KCNV1,DLG2,CACNA2D1,GRIN2B,KCNA4,SCN2A,KCNK1
	GO: Cellular Component	GO:1902495	transmembrane transporter complex	0.0002443	3.61208	8	237	GABRB3,KCNV1,DLG2,CACNA2D1,GRIN2B,KCNA4,SCN2A,KCNK1
	GO: Cellular Component	GO:0034703	cation channel complex	0.0002884	3.54	7	175	KCNV1,DLG2,CACNA2D1,GRIN2B,KCNA4,SCN2A,KCNK1
	GO: Cellular Component	GO:0032279	asymmetric synapse	0.0003182	3.4973	9	340	DLG2,AKAP5,GRIN2B,MAPK1,CAMK2N1,KCNA4,NETO2,NETO1,CAMK2A
	GO: Cellular Component	GO:0014069	postsynaptic density	0.0003182	3.4973	9	340	DLG2,AKAP5,GRIN2B,MAPK1,CAMK2N1,KCNA4,NETO2,NETO1,CAMK2A
	GO: Cellular Component	GO:0099240	intrinsic component of synaptic membrane	0.0003336	3.47677	7	187	GABRB3,DLG2,CACNA2D1,GRIN2B,KCNA4,NETO1,SCN2A
	GO: Cellular Component	GO:0098984	neuron to neuron synapse	0.0004443	3.35232	9	362	DLG2,AKAP5,GRIN2B,MAPK1,CAMK2N1,KCNA4,NETO2,NETO1,CAMK2A
	GO: Cellular Component	GO:0098936	intrinsic component of postsynaptic membrane	0.0004935	3.30671	6	136	GABRB3,DLG2,CACNA2D1,GRIN2B,KCNA4,NETO1
	GO: Cellular Component	GO:0043005	neuron projection	0.001565	2.80549	15	1184	GABRB3,DLG2,GNAO1,AKAP5,GRIN2B,MAPK1,CAMK2N1,KCNA4,ABI2,CAMK2A,UNC13A,ADGRL3,SCN2A,CD200,KCNK1
	GO: Cellular Component	GO:0036477	somatodendritic compartment	0.003403	2.46814	12	851	DLG2,GNAO1,AKAP5,GRIN2B,MAPK1,CAMK2N1,KCNA4,ABI2,CAMK2A,CD200,ENC1,KCNK1
	GO: Cellular Component	GO:0060076	excitatory synapse	0.003403	2.46814	4	68	AKAP5,GRIN2B,NETO1,UNC13A
	GO: Cellular Component	GO:0098793	presynapse	0.003626	2.44057	9	498	GABRB3,DLG2,CACNA2D1,GRIN2B,KCNA4,ATP8A1,CAMK2A,UNC13A,SCN2A
	GO: Cellular Component	GO:0008076	voltage-gated potassium channel complex	0.003626	2.44057	4	72	KCNV1,DLG2,KCNA4,KCNK1
	GO: Cellular Component	GO:0030425	dendrite	0.003626	2.44057	10	623	DLG2,GNAO1,AKAP5,GRIN2B,MAPK1,CAMK2N1,KCNA4,ABI2,CAMK2A,KCNK1
	GO: Cellular Component	GO:0097447	dendritic tree	0.003626	2.44057	10	623	DLG2,GNAO1,AKAP5,GRIN2B,MAPK1,CAMK2N1,KCNA4,ABI2,CAMK2A,KCNK1
	GO: Cellular Component	GO:0031226	intrinsic component of plasma membrane	0.003626	2.44057	13	1027	GABRB3,KCNV1,DLG2,CACNA2D1,SLC26A8,GRIN2B,KCNA4,SLC39A10,NETO1,ADGRL3,SCN2A,CD200,KCNK1
	GO: Cellular Component	GO:0030424	axon	0.003626	2.44057	10	630	GABRB3,DLG2,GRIN2B,MAPK1,KCNA4,CAMK2A,UNC13A,ADGRL3,SCN2A,CD200
	GO: Cellular Component	GO:0044297	cell body	0.003798	2.42045	10	637	DLG2,GNAO1,AKAP5,GRIN2B,MAPK1,CAMK2N1,CAMK2A,CD200,ENC1,KCNK1
	GO: Cellular Component	GO:0099025	anchored component of postsynaptic membrane	0.004237	2.37294	2	7	DLG2,CACNA2D1
	GO: Cellular Component	GO:0034705	potassium channel complex	0.004246	2.37202	4	81	KCNV1,DLG2,KCNA4,KCNK1
	GO: Cellular Component	GO:0098797	plasma membrane protein complex	0.004246	2.37202	8	422	KCNV1,DLG2,CACNA2D1,GNAO1,GRIN2B,KCNA4,SCN2A,KCNK1
	GO: Cellular Component	GO:0098948	intrinsic component of postsynaptic specialization membrane	0.004868	2.31265	4	85	GABRB3,DLG2,GRIN2B,NETO1
	GO: Cellular Component	GO:0005887	integral component of plasma membrane	0.006069	2.21688	12	967	GABRB3,KCNV1,DLG2,SLC26A8,GRIN2B,KCNA4,SLC39A10,NETO1,ADGRL3,SCN2A,CD200,KCNK1
	GO: Cellular Component	GO:0042734	presynaptic membrane	0.006069	2.21688	5	162	CACNA2D1,GRIN2B,KCNA4,UNC13A,SCN2A
	GO: Cellular Component	GO:0043025	neuronal cell body	0.006185	2.20866	9	575	DLG2,AKAP5,GRIN2B,MAPK1,CAMK2N1,CAMK2A,CD200,ENC1,KCNK1
	GO: Cellular Component	GO:0045211	postsynaptic membrane	0.006185	2.20866	6	251	GABRB3,DLG2,CACNA2D1,GRIN2B,KCNA4,NETO1
	GO: Cellular Component	GO:0099699	integral component of synaptic membrane	0.006862	2.16355	5	170	GABRB3,GRIN2B,KCNA4,NETO1,SCN2A
	GO: Cellular Component	GO:0098889	intrinsic component of presynaptic membrane	0.006863	2.16349	4	98	CACNA2D1,GRIN2B,KCNA4,SCN2A
	GO: Cellular Component	GO:0099634	postsynaptic specialization membrane	0.01209	1.91757	4	115	GABRB3,DLG2,GRIN2B,NETO1
	GO: Cellular Component	GO:0043197	dendritic spine	0.01417	1.84863	5	204	AKAP5,GRIN2B,KCNA4,ABI2,CAMK2A
	GO: Cellular Component	GO:0044309	neuron spine	0.01533	1.81446	5	209	AKAP5,GRIN2B,KCNA4,ABI2,CAMK2A
	GO: Cellular Component	GO:0099055	integral component of postsynaptic membrane	0.01697	1.77032	4	129	GABRB3,GRIN2B,KCNA4,NETO1
	GO: Cellular Component	GO:0099144	anchored component of synaptic membrane	0.01711	1.76675	2	17	DLG2,CACNA2D1
	GO: Cellular Component	GO:0099146	intrinsic component of postsynaptic density membrane	0.01848	1.7333	3	64	DLG2,GRIN2B,NETO1
	GO: Cellular Component	GO:0120111	neuron projection cytoplasm	0.02619	1.58186	3	73	DLG2,MAPK1,CAMK2A
	GO: Cellular Component	GO:0099573	glutamatergic postsynaptic density	0.02859	1.54379	1	1	CAMK2A
	GO: Cellular Component	GO:0099060	integral component of postsynaptic specialization membrane	0.03343	1.47586	3	81	GABRB3,GRIN2B,NETO1
	GO: Cellular Component	GO:0099056	integral component of presynaptic membrane	0.03985	1.39957	3	87	GRIN2B,KCNA4,SCN2A
	GO: Cellular Component	GO:0098839	postsynaptic density membrane	0.0415	1.38195	3	89	DLG2,GRIN2B,NETO1
	GO: Cellular Component	GO:0032839	dendrite cytoplasm	0.04189	1.37789	2	29	MAPK1,CAMK2A
	GO: Cellular Component	GO:0098796	membrane protein complex	0.04448	1.35184	9	814	GABRB3,KCNV1,DLG2,CACNA2D1,GNAO1,GRIN2B,KCNA4,SCN2A,KCNK1
	GO: Cellular Component	GO:0005956	protein kinase CK2 complex	0.04967	1.30391	1	2	CSNK2A1
	GO: Cellular Component	GO:0043195	terminal bouton	0.04967	1.30391	3	98	GABRB3,GRIN2B,UNC13A
	GO: Cellular Component	GO:0070161	anchoring junction	5.646e-05	4.24826	39	619	LAMA1,TMOD3,ITGB7,ADCYAP1R1,GJA1,TMEM47,CADM1,PDLIM3,MLC1,CXCR4,AHNAK,CPNE3,BCAR3,RAB13,CNN3,HSPB1,VIM,THEMIS,MXRA8,ASAP3,CCDC85C,PARD3B,NIBAN2,TEK,AQP4,PDLIM5,MSN,VANGL2,FAM107A,PLPP3,WTIP,DOCK7,DCHS1,CD81,PARD3,LYN,FZD2,PCDHGC3,SNTB1
	GO: Cellular Component	GO:0005911	cell-cell junction	0.0001577	3.80217	27	367	LAMA1,TMOD3,ADCYAP1R1,GJA1,TMEM47,CADM1,PDLIM3,MLC1,CXCR4,AHNAK,RAB13,CNN3,THEMIS,MXRA8,CCDC85C,PARD3B,NIBAN2,TEK,AQP4,PDLIM5,VANGL2,PLPP3,WTIP,DCHS1,PARD3,LYN,PCDHGC3
	GO: Cellular Component	GO:0005884	actin filament	0.0004752	3.32312	25	350	TTYH1,ERBB2,CYBRD1,PDGFRA,TMOD3,GDPD2,ADGRV1,SLC7A11,PDLIM3,GNG12,FGD4,PTPRZ1,PCDH15,KCNN3,FOLR1,BAG3,TEK,AQP5,PDLIM5,MSN,VANGL2,RHOC,FAM107A,TBC1D10A,FYN
	GO: Cellular Component	GO:0062023	collagen-containing extracellular matrix	0.001225	2.91186	22	305	EMID1,LAMA1,NDP,MDK,S100A13,EFEMP1,AEBP1,ADAMTS9,PTPRZ1,GPC5,COL11A1,SFRP2,MMP28,EFEMP2,BCAN,APOE,GPC6,THBS4,TIMP1,TIMP3,FGFBP3,SDC3
	GO: Cellular Component	GO:0015629	actin cytoskeleton	0.004395	2.35704	30	542	TTYH1,ERBB2,CYBRD1,MYOM1,PDGFRA,TMOD3,GDPD2,ADGRV1,SLC7A11,PDLIM3,GNG12,FGD4,PTPRZ1,AHNAK,PCDH15,KCNN3,CNN3,FOLR1,BAG3,TEK,AQP5,PDLIM5,OPHN1,MSN,VANGL2,RHOC,FAM107A,TBC1D10A,FYN,MYBPC1
	GO: Cellular Component	GO:0005912	adherens junction	0.004395	2.35704	13	140	TMOD3,TMEM47,PDLIM3,CNN3,CCDC85C,PARD3B,NIBAN2,PDLIM5,PLPP3,WTIP,DCHS1,PARD3,LYN
	GO: Cellular Component	GO:0030312	external encapsulating structure	0.005215	2.28275	23	376	EMID1,LAMA1,NDP,MDK,S100A13,ANOS1,EFEMP1,AEBP1,ADAMTS9,PTPRZ1,GPC5,COL11A1,SFRP2,MMP28,EFEMP2,BCAN,APOE,GPC6,THBS4,TIMP1,TIMP3,FGFBP3,SDC3
	GO: Cellular Component	GO:0031012	extracellular matrix	0.005215	2.28275	23	376	EMID1,LAMA1,NDP,MDK,S100A13,ANOS1,EFEMP1,AEBP1,ADAMTS9,PTPRZ1,GPC5,COL11A1,SFRP2,MMP28,EFEMP2,BCAN,APOE,GPC6,THBS4,TIMP1,TIMP3,FGFBP3,SDC3
	GO: Cellular Component	GO:0045177	apical part of cell	0.005283	2.27712	20	305	TNIK,ERBB2,PTCH1,SLC7A11,GJA1,KCNE4,MGST1,MLC1,FOLR1,GPR143,PARD3B,TEK,AQP5,MSN,VANGL2,SLC15A2,SYTL4,DCHS1,CD81,PARD3
	GO: Cellular Component	GO:0099512	supramolecular fiber	0.006424	2.19219	41	892	TTYH1,ERBB2,IGFN1,ENKUR,CYBRD1,MYOM1,PDGFRA,TMOD3,GDPD2,TUBB2B,ADGRV1,SERP1,SLC7A11,GJA1,PDLIM3,GNG12,FGD4,PTPRZ1,AHNAK,PCDH15,KCNN3,CFAP70,HSPB1,VIM,COL11A1,FOLR1,EFEMP2,BAG3,APOE,TEK,AQP5,PDLIM5,MSN,VANGL2,RHOC,FAM107A,TBC1D10A,NINL,FYN,PBXIP1,MYBPC1
	GO: Cellular Component	GO:0099081	supramolecular polymer	0.006424	2.19219	41	895	TTYH1,ERBB2,IGFN1,ENKUR,CYBRD1,MYOM1,PDGFRA,TMOD3,GDPD2,TUBB2B,ADGRV1,SERP1,SLC7A11,GJA1,PDLIM3,GNG12,FGD4,PTPRZ1,AHNAK,PCDH15,KCNN3,CFAP70,HSPB1,VIM,COL11A1,FOLR1,EFEMP2,BAG3,APOE,TEK,AQP5,PDLIM5,MSN,VANGL2,RHOC,FAM107A,TBC1D10A,NINL,FYN,PBXIP1,MYBPC1
	GO: Cellular Component	GO:0045178	basal part of cell	0.01123	1.94962	15	209	ERBB2,ABCA1,CADM1,MLC1,FOLR1,TEK,AQP4,AQP5,SLC40A1,MSN,VANGL2,PLPP3,DOCK7,CD81,SLC4A4
	GO: Cellular Component	GO:0032432	actin filament bundle	0.01129	1.94731	14	188	ERBB2,CYBRD1,PDGFRA,SLC7A11,PDLIM3,FOLR1,BAG3,TEK,AQP5,PDLIM5,MSN,VANGL2,FAM107A,TBC1D10A
	GO: Cellular Component	GO:0016324	apical plasma membrane	0.01359	1.86678	16	240	TNIK,ERBB2,GJA1,KCNE4,MLC1,FOLR1,GPR143,PARD3B,TEK,AQP5,MSN,VANGL2,SLC15A2,SYTL4,CD81,PARD3
	GO: Cellular Component	GO:0098858	actin-based cell projection	0.01359	1.86678	16	242	TTYH1,ERBB2,CYBRD1,PDGFRA,ADGRV1,SLC7A11,FGD4,PTPRZ1,PCDH15,KCNN3,FOLR1,TEK,AQP5,MSN,RHOC,TBC1D10A
	GO: Cellular Component	GO:0034385	triglyceride-rich plasma lipoprotein particle	0.01359	1.86678	3	7	APOM,APOC1,APOE
	GO: Cellular Component	GO:0034361	very-low-density lipoprotein particle	0.01359	1.86678	3	7	APOM,APOC1,APOE
	GO: Cellular Component	GO:0009925	basal plasma membrane	0.01359	1.86678	14	198	ERBB2,ABCA1,CADM1,MLC1,FOLR1,TEK,AQP4,AQP5,SLC40A1,MSN,VANGL2,PLPP3,CD81,SLC4A4
	GO: Cellular Component	GO:0016323	basolateral plasma membrane	0.01359	1.86678	13	176	ERBB2,ABCA1,CADM1,MLC1,FOLR1,TEK,AQP4,SLC40A1,MSN,VANGL2,PLPP3,CD81,SLC4A4
	GO: Cellular Component	GO:0140552	TEAD-YAP complex	0.01435	1.84315	2	2	YAP1,TEAD1
	GO: Cellular Component	GO:0034365	discoidal high-density lipoprotein particle	0.01435	1.84315	2	2	APOM,APOE
	GO: Cellular Component	GO:0097449	astrocyte projection	0.01439	1.84194	4	17	ADGRG1,SLC7A11,MLC1,AQP4
	GO: Cellular Component	GO:0099080	supramolecular complex	0.01439	1.84194	44	1060	TTYH1,ERBB2,IGFN1,ENKUR,CYBRD1,MYOM1,PDGFRA,TMOD3,GDPD2,TUBB2B,ADGRV1,SERP1,SLC7A11,GJA1,PDLIM3,GNG12,ZFP36L1,FGD4,PTPRZ1,AHNAK,PCDH15,KCNN3,CFAP70,HSPB1,VIM,COL11A1,FOLR1,EFEMP2,BAG3,APOE,TEK,AQP5,PDLIM5,MSN,VANGL2,RHOC,FAM107A,TBC1D10A,WTIP,NINL,FYN,PBXIP1,SAMD4A,MYBPC1
	GO: Cellular Component	GO:0099513	polymeric cytoskeletal fiber	0.01439	1.84194	34	752	TTYH1,ERBB2,ENKUR,CYBRD1,PDGFRA,TMOD3,GDPD2,TUBB2B,ADGRV1,SERP1,SLC7A11,GJA1,PDLIM3,GNG12,FGD4,PTPRZ1,PCDH15,KCNN3,CFAP70,VIM,FOLR1,BAG3,APOE,TEK,AQP5,PDLIM5,MSN,VANGL2,RHOC,FAM107A,TBC1D10A,NINL,FYN,PBXIP1
	GO: Cellular Component	GO:0009986	cell surface	0.01458	1.83624	27	550	ABCA1,PDGFRA,NTSR2,NDP,ADGRV1,SLC7A11,ITGB7,ADCYAP1R1,ANOS1,ADAMTS9,CXCR4,ACKR3,GPC5,ADGRA3,FOLR1,NTRK2,WNT7B,MXRA8,BCAN,APOE,TEK,GPC6,AQP4,S1PR1,MSN,SDC3,SLC4A4
	GO: Cellular Component	GO:0097450	astrocyte end-foot	0.01458	1.83624	3	8	ADGRG1,MLC1,AQP4
	GO: Cellular Component	GO:0097386	glial cell projection	0.01479	1.83003	5	30	ADGRG1,SLC7A11,MLC1,AQP4,FYN
	GO: Cellular Component	GO:0042627	chylomicron	0.03093	1.50962	2	3	APOC1,APOE
	GO: Cellular Component	GO:0034364	high-density lipoprotein particle	0.03638	1.43914	3	11	APOM,APOC1,APOE
	GO: Cellular Component	GO:0071203	WASH complex	0.01955	1.70885	2	4	WASH3P,WASHC1
	GO: Cellular Component	GO:0005682	U5 snRNP	0.0007394	3.13112	7	62	ZCCHC8,BUD13,PPWD1,HNRNPH1,U2AF1,SF3B1,CCDC130
	GO: Cellular Component	GO:0097525	spliceosomal snRNP complex	0.0007394	3.13112	7	67	ZCCHC8,BUD13,PPWD1,HNRNPH1,U2AF1,SF3B1,CCDC130
	GO: Cellular Component	GO:0030532	small nuclear ribonucleoprotein complex	0.0008791	3.05596	7	73	ZCCHC8,BUD13,PPWD1,HNRNPH1,U2AF1,SF3B1,CCDC130
	GO: Cellular Component	GO:0120114	Sm-like protein family complex	0.001429	2.84497	7	82	ZCCHC8,BUD13,PPWD1,HNRNPH1,U2AF1,SF3B1,CCDC130
	GO: Cellular Component	GO:0005681	spliceosomal complex	0.002773	2.55705	7	94	ZCCHC8,BUD13,PPWD1,HNRNPH1,U2AF1,SF3B1,CCDC130
	GO: Cellular Component	GO:0016604	nuclear body	0.002773	2.55705	15	459	UIMC1,NR2C1,TEPSIN,ZCCHC8,RBM4B,ZBTB4,FNBP4,MAML1,PNISR,PPWD1,TRIP4,U2AF1,SF3B1,EHMT1,PLAG1
	GO: Cellular Component	GO:0071013	catalytic step 2 spliceosome	0.003115	2.50654	5	43	ZCCHC8,PPWD1,HNRNPH1,U2AF1,SF3B1
	GO: Cellular Component	GO:0000974	Prp19 complex	0.003404	2.46801	5	45	ZCCHC8,PPWD1,HNRNPH1,U2AF1,SF3B1
	GO: Cellular Component	GO:0140007	KICSTOR complex	0.01086	1.96417	2	3	ITFG2,SZT2
	GO: Cellular Component	GO:0140513	nuclear protein-containing complex	0.01106	1.95624	17	669	UIMC1,NUP107,ZCCHC8,BUD13,UPF3A,PAGR1,PPWD1,REPIN1,TRIP4,HNRNPH1,U2AF1,SF3B1,LAT,CCDC130,FANCI,TAF12,ANAPC4
	GO: Cellular Component	GO:1990904	ribonucleoprotein complex	0.01836	1.73613	12	397	MRPS31,ZCCHC8,BUD13,RPS28,PPWD1,HNRNPH1,U2AF1,ZNHIT6,SF3B1,DAZAP1,CCDC130,RPL3
	GO: Cellular Component	GO:0016607	nuclear speck	0.0479	1.31966	8	222	TEPSIN,RBM4B,FNBP4,MAML1,PNISR,U2AF1,SF3B1,PLAG1
	GO: Cellular Component	GO:0042613	MHC class II protein complex	3.991e-07	6.39892	6	11	HLA-DMB,HLA-DOA,HLA-DPB1,HLA-DQB1,HLA-DRA,CD74
	GO: Cellular Component	GO:0097478	leaflet of membrane bilayer	5.817e-06	5.2353	19	357	IL13RA1,P2RY12,HLA-DPB1,FOLR2,HLA-DQB1,HLA-DRA,ITGAM,ITGAX,ITGB2,CHMP4A,PTPRC,RASAL3,CSF2RA,FCGR3A,TLR2,CD74,CCR1,CX3CR1,LILRB4
	GO: Cellular Component	GO:0098552	side of membrane	5.817e-06	5.2353	19	357	IL13RA1,P2RY12,HLA-DPB1,FOLR2,HLA-DQB1,HLA-DRA,ITGAM,ITGAX,ITGB2,CHMP4A,PTPRC,RASAL3,CSF2RA,FCGR3A,TLR2,CD74,CCR1,CX3CR1,LILRB4
	GO: Cellular Component	GO:0042611	MHC protein complex	7.651e-06	5.11628	6	20	HLA-DMB,HLA-DOA,HLA-DPB1,HLA-DQB1,HLA-DRA,CD74
	GO: Cellular Component	GO:0030666	endocytic vesicle membrane	2.794e-05	4.55377	11	129	CYBB,HLA-DPB1,HLA-DQB1,HLA-DRA,FCGR1B,TLR1,TLR2,CD74,VAMP8,RAB32,RAC2
	GO: Cellular Component	GO:0009986	cell surface	3.233e-05	4.49039	22	550	IL13RA1,CLEC9A,P2RY12,HLA-DPB1,FOLR2,HLA-DRA,ITGAM,ITGAX,ITGB2,HCST,PTPRC,CSF1R,CSF2RA,FCGR3A,TLR2,CD53,CD74,C3,CCR1,VAMP8,CX3CR1,LILRB4
	GO: Cellular Component	GO:0030659	cytoplasmic vesicle membrane	3.233e-05	4.49039	22	552	CYBB,HLA-DPB1,HLA-DQB1,HLA-DRA,FPR1,ITGAM,ITGAX,ITGB2,SLC2A5,CHMP4A,ADRB2,PTPRC,FCGR1B,SV2A,TLR1,TLR2,CD53,KCNQ1,CD74,VAMP8,RAB32,RAC2
	GO: Cellular Component	GO:0009897	external side of plasma membrane	3.323e-05	4.47847	13	199	IL13RA1,P2RY12,FOLR2,ITGAM,ITGAX,ITGB2,PTPRC,CSF2RA,FCGR3A,TLR2,CD74,CCR1,CX3CR1
	GO: Cellular Component	GO:0012506	vesicle membrane	3.721e-05	4.42934	22	565	CYBB,HLA-DPB1,HLA-DQB1,HLA-DRA,FPR1,ITGAM,ITGAX,ITGB2,SLC2A5,CHMP4A,ADRB2,PTPRC,FCGR1B,SV2A,TLR1,TLR2,CD53,KCNQ1,CD74,VAMP8,RAB32,RAC2
	GO: Cellular Component	GO:0005887	integral component of plasma membrane	0.0001111	3.95429	29	967	CYBB,IL13RA1,IGSF6,P2RY12,GPR34,HLA-DRA,ITGAM,ITGAX,ITGB2,SLC2A5,LAPTM5,CD84,ADRB2,PTPRC,CSF1R,CSF2RA,FCGR1B,FCGR3A,P2RY6,LPAR6,TLR1,TLR2,CD53,KCNQ1,CD74,CCR1,CMKLR1,CX3CR1,LILRB4
	GO: Cellular Component	GO:0031226	intrinsic component of plasma membrane	0.0001121	3.95039	30	1027	CYBB,IL13RA1,IGSF6,P2RY12,GPR34,FOLR2,HLA-DRA,ITGAM,ITGAX,ITGB2,SLC2A5,LAPTM5,CD84,ADRB2,PTPRC,CSF1R,CSF2RA,FCGR1B,FCGR3A,P2RY6,LPAR6,TLR1,TLR2,CD53,KCNQ1,CD74,CCR1,CMKLR1,CX3CR1,LILRB4
	GO: Cellular Component	GO:0070821	tertiary granule membrane	0.0002399	3.61997	6	41	CYBB,ITGAM,ITGAX,ITGB2,CD53,VAMP8
	GO: Cellular Component	GO:0030669	clathrin-coated endocytic vesicle membrane	0.0004359	3.36061	5	28	HLA-DPB1,HLA-DQB1,HLA-DRA,FCGR1B,CD74
	GO: Cellular Component	GO:0030667	secretory granule membrane	0.0004359	3.36061	11	190	CYBB,FPR1,ITGAM,ITGAX,ITGB2,SLC2A5,PTPRC,TLR2,CD53,KCNQ1,VAMP8
	GO: Cellular Component	GO:0035579	specific granule membrane	0.001049	2.97922	6	56	CYBB,ITGAM,ITGB2,SLC2A5,CD53,VAMP8
	GO: Cellular Component	GO:0030665	clathrin-coated vesicle membrane	0.001049	2.97922	7	82	HLA-DPB1,HLA-DQB1,HLA-DRA,ADRB2,FCGR1B,CD74,VAMP8
	GO: Cellular Component	GO:0005764	lysosome	0.001049	2.97922	17	475	HLA-DMB,HLA-DOA,HLA-DPB1,HLA-DQB1,HLA-DRA,FPR1,SLC15A3,LAPTM5,RNASE6,ADRB2,RNASET2,KCNQ1,CD74,C3,TRAF3IP3,IL1B,VAMP8
	GO: Cellular Component	GO:0000323	lytic vacuole	0.001049	2.97922	17	475	HLA-DMB,HLA-DOA,HLA-DPB1,HLA-DQB1,HLA-DRA,FPR1,SLC15A3,LAPTM5,RNASE6,ADRB2,RNASET2,KCNQ1,CD74,C3,TRAF3IP3,IL1B,VAMP8
	GO: Cellular Component	GO:0098553	lumenal side of endoplasmic reticulum membrane	0.001083	2.96537	4	19	HLA-DPB1,HLA-DQB1,HLA-DRA,CD74
	GO: Cellular Component	GO:0071556	integral component of lumenal side of endoplasmic reticulum membrane	0.001083	2.96537	4	19	HLA-DPB1,HLA-DQB1,HLA-DRA,CD74
	GO: Cellular Component	GO:0030141	secretory granule	0.001083	2.96537	18	531	CYBB,PRDX4,FPR1,GMFG,ITGAM,ITGAX,ITGB2,SLC2A5,PTPRC,TLR2,RNASET2,CD53,KCNQ1,TMSB4X,C3,IL1B,VAMP8,ALOX5
	GO: Cellular Component	GO:0030670	phagocytic vesicle membrane	0.001598	2.79642	6	64	CYBB,TLR1,TLR2,VAMP8,RAB32,RAC2
	GO: Cellular Component	GO:0030139	endocytic vesicle	0.001598	2.79642	11	235	CYBB,HLA-DPB1,HLA-DQB1,HLA-DRA,FCGR1B,TLR1,TLR2,CD74,VAMP8,RAB32,RAC2
	GO: Cellular Component	GO:0045334	clathrin-coated endocytic vesicle	0.001598	2.79642	5	42	HLA-DPB1,HLA-DQB1,HLA-DRA,FCGR1B,CD74
	GO: Cellular Component	GO:0005602	complement component C1 complex	0.001598	2.79642	2	2	C1QA,C1QB
	GO: Cellular Component	GO:0062167	complement component C1q complex	0.001598	2.79642	2	2	C1QA,C1QB
	GO: Cellular Component	GO:0034688	integrin alphaM-beta2 complex	0.001598	2.79642	2	2	ITGAM,ITGB2
	GO: Cellular Component	GO:0034689	integrin alphaX-beta2 complex	0.001598	2.79642	2	2	ITGAX,ITGB2
	GO: Cellular Component	GO:0035354	Toll-like receptor 1-Toll-like receptor 2 protein complex	0.001598	2.79642	2	2	TLR1,TLR2
	GO: Cellular Component	GO:0098576	lumenal side of membrane	0.001617	2.79129	4	23	HLA-DPB1,HLA-DQB1,HLA-DRA,CD74
	GO: Cellular Component	GO:0070820	tertiary granule	0.001763	2.75375	7	97	CYBB,FPR1,ITGAM,ITGAX,ITGB2,CD53,VAMP8
	GO: Cellular Component	GO:0098797	plasma membrane protein complex	0.001788	2.74763	15	422	CYBB,IL13RA1,HLA-DMB,HLA-DOA,HLA-DPB1,HLA-DQB1,HLA-DRA,ITGAM,ITGAX,ITGB2,TLR1,TLR2,KCNQ1,CD74,APBB1IP
	GO: Cellular Component	GO:0005765	lysosomal membrane	0.003406	2.46776	11	264	HLA-DMB,HLA-DOA,HLA-DPB1,HLA-DQB1,HLA-DRA,FPR1,SLC15A3,LAPTM5,CD74,TRAF3IP3,VAMP8
	GO: Cellular Component	GO:0098852	lytic vacuole membrane	0.003406	2.46776	11	264	HLA-DMB,HLA-DOA,HLA-DPB1,HLA-DQB1,HLA-DRA,FPR1,SLC15A3,LAPTM5,CD74,TRAF3IP3,VAMP8
	GO: Cellular Component	GO:0099503	secretory vesicle	0.00518	2.28567	19	683	CYBB,PRDX4,FPR1,GMFG,ITGAM,ITGAX,ITGB2,SLC2A5,PTPRC,SV2A,TLR2,RNASET2,CD53,KCNQ1,TMSB4X,C3,IL1B,VAMP8,ALOX5
	GO: Cellular Component	GO:0043235	receptor complex	0.00594	2.22621	11	284	IL13RA1,ITGAM,ITGAX,ITGB2,ADRB2,CSF1R,CSF2RA,TLR1,TLR2,CD74,APBB1IP
	GO: Cellular Component	GO:0042581	specific granule	0.007022	2.15354	6	91	CYBB,ITGAM,ITGB2,SLC2A5,CD53,VAMP8
	GO: Cellular Component	GO:0030662	coated vesicle membrane	0.007067	2.15076	7	126	HLA-DPB1,HLA-DQB1,HLA-DRA,ADRB2,FCGR1B,CD74,VAMP8
	GO: Cellular Component	GO:0005774	vacuolar membrane	0.008365	2.07753	11	299	HLA-DMB,HLA-DOA,HLA-DPB1,HLA-DQB1,HLA-DRA,FPR1,SLC15A3,LAPTM5,CD74,TRAF3IP3,VAMP8
	GO: Cellular Component	GO:0030136	clathrin-coated vesicle	0.01115	1.95273	7	138	HLA-DPB1,HLA-DQB1,HLA-DRA,ADRB2,FCGR1B,CD74,VAMP8
	GO: Cellular Component	GO:0098802	plasma membrane signaling receptor complex	0.01115	1.95273	7	138	IL13RA1,ITGAM,ITGAX,ITGB2,TLR1,TLR2,APBB1IP
	GO: Cellular Component	GO:0012507	ER to Golgi transport vesicle membrane	0.0121	1.91721	4	42	HLA-DPB1,HLA-DQB1,HLA-DRA,CD74
	GO: Cellular Component	GO:0030176	integral component of endoplasmic reticulum membrane	0.0121	1.91721	6	104	HLA-DPB1,HLA-DQB1,HLA-DRA,HACD4,DHRS9,CD74
	GO: Cellular Component	GO:0045335	phagocytic vesicle	0.01303	1.88506	6	106	CYBB,TLR1,TLR2,VAMP8,RAB32,RAC2
	GO: Cellular Component	GO:0098796	membrane protein complex	0.01327	1.87713	20	814	CYBB,IL13RA1,HLA-DMB,HLA-DOA,HLA-DPB1,OST4,HLA-DQB1,HLA-DRA,DAD1,ITGAM,ITGAX,ITGB2,CHMP4A,ORMDL2,TLR1,TLR2,KCNQ1,CD74,VAMP8,APBB1IP
	GO: Cellular Component	GO:0031227	intrinsic component of endoplasmic reticulum membrane	0.01437	1.84254	6	109	HLA-DPB1,HLA-DQB1,HLA-DRA,HACD4,DHRS9,CD74
	GO: Cellular Component	GO:0045121	membrane raft	0.02145	1.66857	10	296	P2RY12,LAT2,HMOX1,ITGAM,ITGB2,ADRB2,PTPRC,TLR1,TLR2,KCNQ1
	GO: Cellular Component	GO:0008305	integrin complex	0.02145	1.66857	3	25	ITGAM,ITGAX,ITGB2
	GO: Cellular Component	GO:0098857	membrane microdomain	0.02145	1.66857	10	297	P2RY12,LAT2,HMOX1,ITGAM,ITGB2,ADRB2,PTPRC,TLR1,TLR2,KCNQ1
	GO: Cellular Component	GO:0008250	oligosaccharyltransferase complex	0.02443	1.61208	2	8	OST4,DAD1
	GO: Cellular Component	GO:0098636	protein complex involved in cell adhesion	0.02515	1.59946	3	27	ITGAM,ITGAX,ITGB2
	GO: Cellular Component	GO:0101002	ficolin-1-rich granule	0.02515	1.59946	6	125	PRDX4,FPR1,GMFG,ITGAX,ITGB2,ALOX5
	GO: Cellular Component	GO:0044298	cell body membrane	0.03313	1.47978	3	30	P2RY12,ADRB2,CX3CR1
	GO: Cellular Component	GO:0030134	COPII-coated ER to Golgi transport vesicle	0.03496	1.45643	4	60	HLA-DPB1,HLA-DQB1,HLA-DRA,CD74
	GO: Cellular Component	GO:0005789	endoplasmic reticulum membrane	0.0461	1.3363	16	678	CYBB,RHBDF2,HLA-DPB1,OST4,HLA-DQB1,HLA-DRA,CH25H,DAD1,HACD4,HMOX1,PIGF,ORMDL2,DHRS9,CD74,OTULINL,ALOX5AP
	GO: Cellular Component	GO:0098827	endoplasmic reticulum subcompartment	0.04629	1.33451	16	680	CYBB,RHBDF2,HLA-DPB1,OST4,HLA-DQB1,HLA-DRA,CH25H,DAD1,HACD4,HMOX1,PIGF,ORMDL2,DHRS9,CD74,OTULINL,ALOX5AP
	GO: Cellular Component	GO:0032588	trans-Golgi network membrane	0.04629	1.33451	4	66	HLA-DPB1,HLA-DQB1,HLA-DRA,CD74
	GO: Cellular Component	GO:0044853	plasma membrane raft	0.047	1.3279	5	104	P2RY12,HMOX1,ITGAM,ITGB2,ADRB2
	GO: Cellular Component	GO:0101003	ficolin-1-rich granule membrane	0.04963	1.30426	3	36	FPR1,ITGAX,ITGB2
	GO: Cellular Component	GO:0098794	postsynapse	1.424e-05	4.84649	33	601	GABRB2,GPHN,DLGAP2,LRRK2,CPLX2,ARFGEF2,NAPA,ACTG1,ALS2,CNKSR2,LRRTM3,BCL11A,NLGN1,GRIN2A,DCC,EPB41L3,GRM3,GRM7,LIN7A,LRP8,JAK2,STXBP1,TIAM1,SNAP91,KCND3,KCNH1,LRFN5,MKLN1,SLC4A10,CTNNB1,ADGRL2,ATP2B1,ATP2B2
	GO: Cellular Component	GO:0045202	synapse	2.744e-05	4.56162	48	1160	GABRB2,GPHN,DLGAP2,CACNB4,PPFIBP1,SCAMP1,SLITRK4,LRRK2,CPLX2,AAK1,ARFGEF2,GJC1,NAPA,ACTG1,ALS2,CNKSR2,SORBS1,LRRTM3,GIT2,BCL11A,NLGN1,GRIN2A,DCC,EPB41L3,GRM3,CHN2,GRM7,STX1B,LIN7A,LRP8,JAK2,STXBP1,TIAM1,SNAP91,KCND3,TRIM9,KCNH1,LRFN5,MACO1,MKLN1,SLC4A10,PRKCA,PRKCI,UNC13C,CTNNB1,ADGRL2,ATP2B1,ATP2B2
	GO: Cellular Component	GO:0099634	postsynaptic specialization membrane	4.161e-05	4.3808	13	115	GABRB2,GPHN,CNKSR2,LRRTM3,NLGN1,GRIN2A,DCC,LIN7A,TIAM1,KCND3,KCNH1,LRFN5,ATP2B2
	GO: Cellular Component	GO:0099572	postsynaptic specialization	4.161e-05	4.3808	23	360	GABRB2,GPHN,DLGAP2,ARFGEF2,ALS2,CNKSR2,LRRTM3,BCL11A,NLGN1,GRIN2A,DCC,EPB41L3,GRM3,GRM7,LIN7A,LRP8,TIAM1,SNAP91,KCND3,KCNH1,LRFN5,CTNNB1,ATP2B2
	GO: Cellular Component	GO:0014069	postsynaptic density	4.161e-05	4.3808	22	340	GPHN,DLGAP2,ARFGEF2,ALS2,CNKSR2,LRRTM3,BCL11A,NLGN1,GRIN2A,DCC,EPB41L3,GRM3,GRM7,LIN7A,LRP8,TIAM1,SNAP91,KCND3,KCNH1,LRFN5,CTNNB1,ATP2B2
	GO: Cellular Component	GO:0032279	asymmetric synapse	4.161e-05	4.3808	22	340	GPHN,DLGAP2,ARFGEF2,ALS2,CNKSR2,LRRTM3,BCL11A,NLGN1,GRIN2A,DCC,EPB41L3,GRM3,GRM7,LIN7A,LRP8,TIAM1,SNAP91,KCND3,KCNH1,LRFN5,CTNNB1,ATP2B2
	GO: Cellular Component	GO:0043005	neuron projection	7.993e-05	4.09729	46	1184	GABRB2,GPHN,DOCK4,CNTN4,CCSAP,DLGAP2,PLK2,HDAC5,RASGRF1,FAT3,LRRK2,CPLX2,AAK1,ARFGEF2,ACTG1,ALS2,CNKSR2,GIT2,NLGN1,GRIN2A,DCC,EPB41L3,GRM3,PEX5L,GRM7,STX1B,LRP8,TENM4,STXBP1,TIAM1,SNAP91,KCND3,TRIM9,BBS7,KCNH1,MACO1,SLC4A10,KNDC1,PRKCA,ABHD13,UNC13C,CTNNB1,ADGRL2,ATP2B1,ATP2B2,FKBP4
	GO: Cellular Component	GO:0045211	postsynaptic membrane	7.993e-05	4.09729	18	251	GABRB2,GPHN,CNKSR2,LRRTM3,NLGN1,GRIN2A,DCC,GRM3,GRM7,LIN7A,TIAM1,SNAP91,KCND3,KCNH1,LRFN5,CTNNB1,ADGRL2,ATP2B2
	GO: Cellular Component	GO:0098984	neuron to neuron synapse	7.993e-05	4.09729	22	362	GPHN,DLGAP2,ARFGEF2,ALS2,CNKSR2,LRRTM3,BCL11A,NLGN1,GRIN2A,DCC,EPB41L3,GRM3,GRM7,LIN7A,LRP8,TIAM1,SNAP91,KCND3,KCNH1,LRFN5,CTNNB1,ATP2B2
	GO: Cellular Component	GO:0097060	synaptic membrane	8.252e-05	4.08344	22	365	GABRB2,GPHN,CNKSR2,LRRTM3,NLGN1,GRIN2A,DCC,GRM3,GRM7,STX1B,LIN7A,STXBP1,TIAM1,SNAP91,KCND3,KCNH1,LRFN5,UNC13C,CTNNB1,ADGRL2,ATP2B1,ATP2B2
	GO: Cellular Component	GO:0048786	presynaptic active zone	0.0001698	3.77006	10	83	PPFIBP1,GRM3,GRM7,STX1B,STXBP1,SNAP91,UNC13C,CTNNB1,ATP2B1,ATP2B2
	GO: Cellular Component	GO:0098793	presynapse	0.0003473	3.4593	25	498	CACNB4,PPFIBP1,SCAMP1,LRRK2,CPLX2,AAK1,NAPA,ACTG1,GIT2,NLGN1,GRIN2A,GRM3,GRM7,STX1B,LIN7A,STXBP1,SNAP91,TRIM9,KCNH1,SLC4A10,PRKCA,UNC13C,CTNNB1,ATP2B1,ATP2B2
	GO: Cellular Component	GO:0099240	intrinsic component of synaptic membrane	0.0005076	3.29448	14	187	GABRB2,GPHN,LRRTM3,NLGN1,GRIN2A,DCC,GRM3,GRM7,KCND3,KCNH1,LRFN5,ADGRL2,ATP2B1,ATP2B2
	GO: Cellular Component	GO:0099699	integral component of synaptic membrane	0.0007742	3.11115	13	170	GABRB2,LRRTM3,NLGN1,GRIN2A,DCC,GRM3,GRM7,KCND3,KCNH1,LRFN5,ADGRL2,ATP2B1,ATP2B2
	GO: Cellular Component	GO:0098839	postsynaptic density membrane	0.001559	2.80715	9	89	CNKSR2,LRRTM3,GRIN2A,DCC,LIN7A,TIAM1,KCNH1,LRFN5,ATP2B2
	GO: Cellular Component	GO:0044305	calyx of Held	0.001559	2.80715	5	22	CPLX2,ACTG1,GIT2,PRKCA,UNC13C
	GO: Cellular Component	GO:0048787	presynaptic active zone membrane	0.002235	2.65072	6	38	GRM7,STX1B,STXBP1,SNAP91,ATP2B1,ATP2B2
	GO: Cellular Component	GO:0098978	glutamatergic synapse	0.003067	2.51329	20	411	DLGAP2,CACNB4,SLITRK4,LRRK2,CPLX2,NAPA,CNKSR2,LRRTM3,NLGN1,GRIN2A,GRM3,GRM7,JAK2,STXBP1,TIAM1,LRFN5,PRKCI,ADGRL2,ATP2B1,ATP2B2
	GO: Cellular Component	GO:0030425	dendrite	0.003216	2.49268	26	623	GPHN,DLGAP2,PLK2,RASGRF1,FAT3,LRRK2,CPLX2,ARFGEF2,ALS2,NLGN1,GRIN2A,GRM3,PEX5L,GRM7,LRP8,TIAM1,KCND3,TRIM9,KCNH1,SLC4A10,KNDC1,PRKCA,ABHD13,CTNNB1,ATP2B1,ATP2B2
	GO: Cellular Component	GO:0097447	dendritic tree	0.003216	2.49268	26	623	GPHN,DLGAP2,PLK2,RASGRF1,FAT3,LRRK2,CPLX2,ARFGEF2,ALS2,NLGN1,GRIN2A,GRM3,PEX5L,GRM7,LRP8,TIAM1,KCND3,TRIM9,KCNH1,SLC4A10,KNDC1,PRKCA,ABHD13,CTNNB1,ATP2B1,ATP2B2
	GO: Cellular Component	GO:0099060	integral component of postsynaptic specialization membrane	0.003501	2.45581	8	81	GABRB2,LRRTM3,NLGN1,GRIN2A,DCC,KCND3,LRFN5,ATP2B2
	GO: Cellular Component	GO:0030424	axon	0.003501	2.45581	26	630	CNTN4,CCSAP,HDAC5,RASGRF1,LRRK2,CPLX2,AAK1,ACTG1,ALS2,GIT2,GRIN2A,DCC,EPB41L3,GRM3,GRM7,STX1B,LRP8,STXBP1,TIAM1,SNAP91,KCNH1,MACO1,SLC4A10,PRKCA,UNC13C,FKBP4
	GO: Cellular Component	GO:0099055	integral component of postsynaptic membrane	0.003854	2.41409	10	129	GABRB2,LRRTM3,NLGN1,GRIN2A,DCC,GRM3,KCND3,LRFN5,ADGRL2,ATP2B2
	GO: Cellular Component	GO:0098948	intrinsic component of postsynaptic specialization membrane	0.004393	2.35724	8	85	GABRB2,LRRTM3,NLGN1,GRIN2A,DCC,KCND3,LRFN5,ATP2B2
	GO: Cellular Component	GO:0044306	neuron projection terminus	0.004393	2.35724	12	185	LRRK2,CPLX2,AAK1,ACTG1,GIT2,GRIN2A,GRM7,SNAP91,MACO1,SLC4A10,PRKCA,UNC13C
	GO: Cellular Component	GO:0150034	distal axon	0.004829	2.31614	17	338	HDAC5,RASGRF1,LRRK2,CPLX2,AAK1,ACTG1,ALS2,GIT2,GRIN2A,DCC,GRM7,TIAM1,SNAP91,SLC4A10,PRKCA,UNC13C,FKBP4
	GO: Cellular Component	GO:0042734	presynaptic membrane	0.004829	2.31614	11	162	GRIN2A,GRM3,GRM7,STX1B,STXBP1,SNAP91,KCNH1,UNC13C,CTNNB1,ATP2B1,ATP2B2
	GO: Cellular Component	GO:0098936	intrinsic component of postsynaptic membrane	0.004829	2.31614	10	136	GABRB2,LRRTM3,NLGN1,GRIN2A,DCC,GRM3,KCND3,LRFN5,ADGRL2,ATP2B2
	GO: Cellular Component	GO:0098688	parallel fiber to Purkinje cell synapse	0.004829	2.31614	5	31	GRIN2A,SNAP91,KCNH1,UNC13C,ATP2B2
	GO: Cellular Component	GO:0036477	somatodendritic compartment	0.005441	2.26432	31	851	GPHN,DLGAP2,PLK2,RASGRF1,FAT3,LRRK2,CPLX2,ARFGEF2,ALS2,CNKSR2,NLGN1,GRIN2A,GRM3,PEX5L,GRM7,CIT,LRP8,SERPINI1,TIAM1,SNAP91,KCND3,TRIM9,KCNH1,SLC4A10,KNDC1,PRKCA,ABHD13,CTNNB1,ATP2B1,ATP2B2,FKBP4
	GO: Cellular Component	GO:1990718	axonemal central pair projection	0.006159	2.21049	2	2	CFAP69,HYDIN
	GO: Cellular Component	GO:0043679	axon terminus	0.006764	2.1698	11	171	LRRK2,CPLX2,AAK1,ACTG1,GIT2,GRIN2A,GRM7,SNAP91,SLC4A10,PRKCA,UNC13C
	GO: Cellular Component	GO:0098982	GABA-ergic synapse	0.0252	1.5986	7	90	GABRB2,GPHN,GRM7,KCND3,LRFN5,ATP2B1,ATP2B2
	GO: Cellular Component	GO:0060076	excitatory synapse	0.02764	1.55846	6	68	NLGN1,GRIN2A,SNAP91,KCNH1,UNC13C,ATP2B2
	GO: Cellular Component	GO:0099147	extrinsic component of postsynaptic density membrane	0.0313	1.50446	2	4	CNKSR2,TIAM1
	GO: Cellular Component	GO:0043005	neuron projection	0.0001721	3.76422	194	1184	MORN4,ASIC2,MAX,ACTN4,GPRIN1,ADCY2,TBC1D24,CACNG3,FZD1,ADORA2A,SCN3A,SCN7A,TRPV2,LRRC7,BAIAP2,FKBP1A,KIF17,RSPH9,BEGAIN,DOC2A,MPP2,SEMA4F,SORBS2,VEZT,CNIH2,APBA1,KIAA1549,SCGN,CPNE5,SLA,DENND1A,CASK,RGS14,SLC8A2,ARRB2,TENM3,LGI3,VPS35,ASS1,SLC17A8,DYNLL1,TMEM108,SNCA,SNCG,SAMD14,ATP2B4,GABBR1,GABRA2,GABRA3,GABRA5,GABRB1,GABRE,KIF21B,GAP43,RAB11A,DDN,NCAM2,CLSTN2,SSTR1,SSTR2,HCN2,CYP46A1,BDNF,KLHL…
	GO: Cellular Component	GO:0036477	somatodendritic compartment	0.0009356	3.02891	142	851	ASIC2,MAX,ADCY2,FABP7,CACNG3,ACSL4,ADORA2A,LRRC7,BAIAP2,KIF17,BEGAIN,MPP2,SEMA4F,SORBS2,CNIH2,APBA1,SCGN,CPNE5,SLA,DENND1A,CASK,RGS14,SLC8A2,ARRB2,VPS35,ASS1,SLC17A8,ASTN1,TMEM108,SNCA,SNCG,SAMD14,GABBR1,GABRA2,GABRA3,GABRA5,GABRB1,GABRE,KIF21B,GAP43,DDN,NDN,CLSTN2,SST,HCN2,CYP46A1,BDNF,KLHL20,NRP1,GHR,CDKL5,NELL2,SYT4,ASTN2,SYT5,TAC1,CACNA1H,GNRH1,CCN3,GPM6A,NPPA,CAMK2D,NTSR1,RAPGEF4,GRIA1,GRIK2…
	GO: Cellular Component	GO:0097447	dendritic tree	0.0009356	3.02891	110	623	ASIC2,MAX,ADCY2,CACNG3,ADORA2A,LRRC7,BAIAP2,KIF17,BEGAIN,MPP2,SEMA4F,SORBS2,CNIH2,APBA1,SCGN,SLA,DENND1A,CASK,RGS14,SLC8A2,ARRB2,SLC17A8,TMEM108,SAMD14,GABBR1,GABRA2,GABRA3,GABRA5,GABRB1,GABRE,KIF21B,GAP43,DDN,CLSTN2,HCN2,CYP46A1,BDNF,KLHL20,CDKL5,NELL2,SYT4,CACNA1H,GNRH1,CCN3,GPM6A,NTSR1,RAPGEF4,GRIA1,GRIK2,GRM1,CCK,OPRK1,ZWINT,NDFIP1,OPRM1,THY1,UHMK1,PALM,CDC42,CDH9,HDC,PCSK5,PDE2A,PDGFB,PDYN,K…
	GO: Cellular Component	GO:0030425	dendrite	0.0009356	3.02891	110	623	ASIC2,MAX,ADCY2,CACNG3,ADORA2A,LRRC7,BAIAP2,KIF17,BEGAIN,MPP2,SEMA4F,SORBS2,CNIH2,APBA1,SCGN,SLA,DENND1A,CASK,RGS14,SLC8A2,ARRB2,SLC17A8,TMEM108,SAMD14,GABBR1,GABRA2,GABRA3,GABRA5,GABRB1,GABRE,KIF21B,GAP43,DDN,CLSTN2,HCN2,CYP46A1,BDNF,KLHL20,CDKL5,NELL2,SYT4,CACNA1H,GNRH1,CCN3,GPM6A,NTSR1,RAPGEF4,GRIA1,GRIK2,GRM1,CCK,OPRK1,ZWINT,NDFIP1,OPRM1,THY1,UHMK1,PALM,CDC42,CDH9,HDC,PCSK5,PDE2A,PDGFB,PDYN,K…
	GO: Cellular Component	GO:0098793	presynapse	0.00213	2.67162	90	498	TBC1D24,ADORA2A,AP2A2,BAIAP2,STX7,FKBP1A,SVOP,BEGAIN,DOC2B,DOC2A,APBA1,SCGN,DENND1A,CASK,SLC8A2,LGI3,VPS35,SLC17A8,SNCA,SNCG,ATP2B4,GABBR1,GABRA2,GABRA5,KCTD12,CYP46A1,BDNF,CNTN6,STX1A,NTNG2,SPHK1,SYT4,SYT5,CACNA1H,BAIAP3,GNRH1,GPM6A,RAB35,NPY1R,CALM3,NTSR1,RAPGEF4,GRIA1,GRIK2,GRM1,GRM8,CCK,OPRK1,OPRM1,ZNRF1,RIMBP2,CDH8,CDH9,CDH10,PDE2A,TSPOAP1,PDYN,CHRM3,SYNPR,RAB3C,STX12,AP1S1,NRXN2,CNGB1,CNR1,…
	GO: Cellular Component	GO:0032589	neuron projection membrane	0.00213	2.67162	19	57	ADORA2A,MPP2,VEZT,GABBR1,GABRA2,GABRA3,GABRA5,GABRE,DDN,HCN2,GRIA1,OPRM1,THY1,PALM,HPCA,RIPOR2,INSR,LAMP5,ROBO2
	GO: Cellular Component	GO:0045202	synapse	0.003796	2.42067	179	1160	ZDHHC2,ASIC2,RS1,SLITRK1,TBC1D24,CACNG3,ADORA2A,DACT1,LRFN2,AP2A2,LRRTM4,LRRC7,BAIAP2,STX7,FKBP1A,SVOP,BEGAIN,DOC2B,DOC2A,MPP2,SEMA4F,SORBS2,CNIH2,APBA1,SCGN,SLA,DENND1A,CASK,ARHGDIA,RGS14,SLC8A2,ARRB2,LGI3,VPS35,SLC17A8,SORCS3,TMEM108,SNCA,SNCG,SAMD14,ATP2B4,GABBR1,GABRA2,GABRA3,GABRA5,GABRB1,GABRE,KCTD12,FILIP1,GAP43,RAB11A,ADGRB3,DDN,CLSTN2,SST,HCN2,CYP46A1,BDNF,CNTN6,NRP1,CDKL5,STX1A,NTNG2,SP…
	GO: Cellular Component	GO:0032590	dendrite membrane	0.004369	2.35962	14	37	MPP2,GABRA2,GABRA3,GABRA5,GABRE,DDN,HCN2,GRIA1,OPRM1,THY1,PALM,HPCA,INSR,LAMP5
	GO: Cellular Component	GO:0099240	intrinsic component of synaptic membrane	0.004607	2.33658	41	187	SLITRK1,CACNG3,ADORA2A,LRFN2,LRRTM4,LRRC7,MPP2,CNIH2,SLC8A2,SORCS3,ATP2B4,GABBR1,GABRA2,GABRA3,GABRA5,CLSTN2,CNTN6,NRP1,STX1A,NTNG2,CACNA1H,GPM6A,GRIA1,GRM1,GRM8,OPRK1,OPRM1,CDH9,CDH10,CHRM3,CNR1,CNTN1,HTR1A,HTR7,NECTIN3,PTPRA,KCNA3,GRIN3A,GLRA3,EFNB2,EFNB3
	GO: Cellular Component	GO:0098936	intrinsic component of postsynaptic membrane	0.006811	2.16679	32	136	SLITRK1,CACNG3,ADORA2A,LRFN2,LRRTM4,LRRC7,MPP2,CNIH2,SLC8A2,SORCS3,GABBR1,GABRA2,GABRA3,GABRA5,CLSTN2,NRP1,CACNA1H,GRIA1,GRM1,OPRK1,OPRM1,CDH9,CDH10,CHRM3,CNTN1,HTR7,NECTIN3,KCNA3,GRIN3A,GLRA3,EFNB2,EFNB3
	GO: Cellular Component	GO:0031226	intrinsic component of plasma membrane	0.008926	2.04934	158	1027	ZDHHC2,KCNMB2,KCNH7,RAMP3,ASIC2,OBSCN,GOLM1,CLEC4M,KIRREL2,ADCY2,SLITRK1,ADCY7,RYR1,CACNG3,ADORA2A,ADRA1B,LRFN2,SEMA6D,TRPM3,PCDH19,SCN3A,LRRTM4,SCN7A,TRPV2,LRRC7,GPNMB,MPP2,SEMA6B,MRC1,SEMA4F,DPP10,CNIH2,TM2D3,SLC4A3,AQP9,SEMA4G,TSPAN33,PDPN,SLC8A2,TENM3,SLC16A2,CD24,ULBP2,SORCS3,ATP2B4,GABBR1,SCN3B,GABRA2,GABRA3,GABRA5,GABRB1,GABRE,ADGRB2,ADGRB3,CLSTN2,SSTR1,SSTR2,HCN2,TSPAN9,CNTN6,NRP1,GHR,STI…
	GO: Cellular Component	GO:0099699	integral component of synaptic membrane	0.009404	2.02669	37	170	SLITRK1,CACNG3,ADORA2A,LRFN2,LRRTM4,LRRC7,CNIH2,SLC8A2,SORCS3,ATP2B4,GABBR1,GABRA2,GABRA3,GABRA5,CLSTN2,NRP1,STX1A,CACNA1H,GPM6A,GRIA1,GRM1,GRM8,OPRK1,OPRM1,CDH9,CDH10,CHRM3,CNR1,HTR1A,HTR7,NECTIN3,PTPRA,KCNA3,GRIN3A,GLRA3,EFNB2,EFNB3
	GO: Cellular Component	GO:0099055	integral component of postsynaptic membrane	0.01089	1.96297	30	129	SLITRK1,CACNG3,ADORA2A,LRFN2,LRRTM4,LRRC7,CNIH2,SLC8A2,SORCS3,GABBR1,GABRA2,GABRA3,GABRA5,CLSTN2,NRP1,CACNA1H,GRIA1,GRM1,OPRK1,OPRM1,CDH9,CDH10,CHRM3,HTR7,NECTIN3,KCNA3,GRIN3A,GLRA3,EFNB2,EFNB3
	GO: Cellular Component	GO:0097060	synaptic membrane	0.01183	1.92702	66	365	SLITRK1,CACNG3,ADORA2A,LRFN2,LRRTM4,LRRC7,BAIAP2,MPP2,SEMA4F,CNIH2,APBA1,DENND1A,CASK,SLC8A2,ARRB2,SORCS3,ATP2B4,GABBR1,GABRA2,GABRA3,GABRA5,GABRB1,GABRE,KCTD12,DDN,CLSTN2,CNTN6,NRP1,STX1A,NTNG2,CACNA1H,GPM6A,NPTX2,GRIA1,GRIK2,GRM1,GRM8,OPRK1,OPRM1,PALM,CDH8,CDH9,CDH10,PDE2A,CHRM3,NRXN2,UTRN,CNR1,CNTN1,HTR1A,HTR7,CPE,NECTIN3,ERC2,PRKCG,NDUFS7,DGKB,CNIH3,PTPRA,KCNA3,GRIN3A,SHANK1,GLRA3,EFNB2,EFNB3…
	GO: Cellular Component	GO:0043204	perikaryon	0.01282	1.89211	36	168	SEMA4F,CPNE5,SLC8A2,ASS1,SLC17A8,ASTN1,GAP43,DDN,NDN,BDNF,NELL2,ASTN2,CACNA1H,GNRH1,NPPA,NTSR1,GRIK2,CCK,OPRK1,OPRM1,PCSK5,PDE9A,KCNB2,HPCA,CPNE6,PNMT,RTN4RL1,CPE,CRMP1,CTNND2,MAP2K1,RTN4RL2,RTN4R,DMWD,GLRA3,RESP18
	GO: Cellular Component	GO:0031225	anchored component of membrane	0.01521	1.81787	25	103	ALPL,MPP2,CD24,ULBP2,NCAM2,CNTN6,NTNG2,RAB35,THY1,CNTN3,CDH13,RGMB,CD52,RAB3C,CNTN1,RTN4RL1,RTN4RL2,LYPD8,RTN4R,RTBDN,RGMA,SPRN,RAB27B,LY6E,LY6H
	GO: Cellular Component	GO:0030424	axon	0.01731	1.7617	102	630	GPRIN1,TBC1D24,ADORA2A,SCN3A,SCN7A,TRPV2,LRRC7,FKBP1A,SCGN,SLC8A2,TENM3,SLC17A8,DYNLL1,TMEM108,SNCA,SNCG,GABBR1,GABRA2,KIF21B,GAP43,RAB11A,NCAM2,HCN2,BDNF,KLHL20,CNTN6,NRP1,STIM1,CDKL5,STX1A,NTNG2,SPHK1,SYT4,SYT5,TAC1,GNRH1,CCN3,GPM6A,NPY1R,CALM3,CAMK2D,NTSR1,RAPGEF4,GRIA1,GRIK2,GRM1,CCK,OPRK1,OPRM1,CORO1A,THY1,UHMK1,PALM,CDH8,CDH9,TPM3,PDE2A,TSPOAP1,PDYN,SERPINF1,HMBS,CHRM3,SLC38A2,HPCA,CPNE6,AP…
	GO: Cellular Component	GO:0044297	cell body	0.02453	1.6103	102	637	ASIC2,ACTA1,FABP7,ACSL4,ADORA2A,TRPV2,BAIAP2,BEGAIN,PITPNM2,SEMA4F,SORBS2,TUBB,CPNE5,DENND1A,CASK,SLC8A2,CCT5,VPS35,ASS1,SLC17A8,ASTN1,SNCA,SNCG,GABBR1,GABRA2,GABRA5,GAP43,DDN,NDN,SST,HCN2,BDNF,NRP1,GHR,NELL2,SYT4,ASTN2,SYT5,TAC1,CACNA1H,GNB2,GNRH1,CCN3,GPM6A,NPPA,CAMK2D,NTSR1,RAPGEF4,GRIA1,GRIK2,GRM1,GRM8,CCK,OPRK1,OPRM1,THY1,CDC42,SEZ6L,HDC,PCSK5,PDE1A,PDE9A,PDGFB,PDYN,SERPINF1,KCNB2,SLC38A2,HP…
	GO: Cellular Component	GO:0043025	neuronal cell body	0.02861	1.54348	93	575	ASIC2,FABP7,ACSL4,ADORA2A,BAIAP2,BEGAIN,SEMA4F,SORBS2,CPNE5,DENND1A,CASK,SLC8A2,VPS35,ASS1,SLC17A8,ASTN1,SNCA,SNCG,GABBR1,GABRA2,GABRA5,GAP43,DDN,NDN,SST,HCN2,BDNF,NRP1,GHR,NELL2,SYT4,ASTN2,SYT5,TAC1,CACNA1H,GNRH1,CCN3,GPM6A,NPPA,CAMK2D,NTSR1,RAPGEF4,GRIA1,GRIK2,GRM1,GRM8,CCK,OPRK1,OPRM1,THY1,CDC42,SEZ6L,HDC,PCSK5,PDE1A,PDE9A,PDGFB,PDYN,SERPINF1,KCNB2,SLC38A2,HPCA,CPNE6,HTR1A,PNMT,HTR7,RTN4RL1,CP…
	GO: Cellular Component	GO:0098948	intrinsic component of postsynaptic specialization membrane	0.02861	1.54348	21	85	SLITRK1,CACNG3,LRFN2,LRRTM4,LRRC7,MPP2,CNIH2,SORCS3,GABRA2,GABRA3,GABRA5,CLSTN2,GRIA1,GRM1,CDH10,CHRM3,NECTIN3,GRIN3A,GLRA3,EFNB2,EFNB3
	GO: Cellular Component	GO:0005887	integral component of plasma membrane	0.0296	1.52871	145	967	ZDHHC2,KCNMB2,KCNH7,RAMP3,ASIC2,OBSCN,GOLM1,CLEC4M,KIRREL2,ADCY2,SLITRK1,ADCY7,RYR1,CACNG3,ADORA2A,ADRA1B,LRFN2,SEMA6D,TRPM3,PCDH19,SCN3A,LRRTM4,SCN7A,TRPV2,LRRC7,GPNMB,SEMA6B,MRC1,SEMA4F,DPP10,CNIH2,TM2D3,SLC4A3,AQP9,SEMA4G,TSPAN33,PDPN,SLC8A2,TENM3,SLC16A2,SORCS3,ATP2B4,GABBR1,SCN3B,GABRA2,GABRA3,GABRA5,GABRB1,GABRE,ADGRB2,ADGRB3,CLSTN2,SSTR1,SSTR2,HCN2,TSPAN9,NRP1,GHR,STIM1,LYVE1,STX1A,SLC5A6,…
	GO: Cellular Component	GO:0098889	intrinsic component of presynaptic membrane	0.03187	1.49662	23	98	ADORA2A,ATP2B4,GABBR1,GABRA5,CNTN6,STX1A,NTNG2,CACNA1H,GPM6A,GRIA1,GRM8,OPRK1,OPRM1,CDH9,CDH10,CHRM3,CNR1,CNTN1,HTR1A,HTR7,KCNA3,EFNB2,EFNB3
	GO: Cellular Component	GO:0099060	integral component of postsynaptic specialization membrane	0.0335	1.47496	20	81	SLITRK1,CACNG3,LRFN2,LRRTM4,LRRC7,CNIH2,SORCS3,GABRA2,GABRA3,GABRA5,CLSTN2,GRIA1,GRM1,CDH10,CHRM3,NECTIN3,GRIN3A,GLRA3,EFNB2,EFNB3
	Category	ID	Name	FDR B&H	LOG(FDR P)	Hit Count in Query List	Hit Count in Genome	Hit in Query List
Scale 2	GO: Molecular Function	GO:0008200	ion channel inhibitor activity	0.007467	2.12685	14	31	KCNMB2,STX7,FKBP1A,FKBP1B,KCNV1,SCN3B,STX1A,NEDD4L,CAMK2D,TNNI3,PACSIN3,STOML1,KCNA5,MCUB
	GO: Molecular Function	GO:0016248	channel inhibitor activity	0.007467	2.12685	14	32	KCNMB2,STX7,FKBP1A,FKBP1B,KCNV1,SCN3B,STX1A,NEDD4L,CAMK2D,TNNI3,PACSIN3,STOML1,KCNA5,MCUB
	GO: Molecular Function	GO:0005215	transporter activity	0.001251	2.90274	199	789	C1orf194,SLC10A3,SLC25A25,SLC12A5,OSBPL1A,OSBPL5,OSBPL6,OSBPL8,PITPNM2,ABCC1,SLC25A5,ANXA6,AQP1,AQP5,SLC7A14,SLC25A12,SLC17A8,LYNX1,ATP1A1,ATP1A3,ATP1B1,ATP1B3,ATP2A2,ATP2B3,ATP4A,ATP5MC3,FXYD7,BCL2,HCN2,SLC5A6,CACNA1H,NOS1,NPY,CACNA1A,CACNB1,CACNG1,HCN1,OCA2,SLC46A3,SLC16A6,P2RX6,CPLX3,SLC16A7,KCNAB3,XPR1,TSPOAP1,CHRNA2,SLC39A13,SLC25A3,SLC38A2,NRXN1,SLC24A2,PITPNA,PKD1,TMEM38A,SLC25A23,CNR1,COX…
	GO: Molecular Function	GO:0022836	gated channel activity	0.001336	2.87419	72	231	ANXA6,AQP1,ATP5MC3,HCN2,CACNA1H,CACNA1A,CACNB1,CACNG1,HCN1,P2RX6,KCNAB3,TSPOAP1,CHRNA2,TMEM38A,CNR1,ANO7,TRPM4,CCDC51,CACNG8,CACNG7,KCNIP1,RYR1,CACNG2,TRPM3,SCN1A,SCN1B,SCN3A,SCN4B,SCN8A,SCN9A,PEX5L,CACNG4,SNAP25,GABRA1,GABRA2,KCNH5,GABRA5,GABRB1,GABRD,GABRE,GABRG1,GABRG2,GLRA2,GRIA1,GRID2,GRIK1,GRIK2,KCNG3,TRPC3,TRPM2,ANO5,KCNH6,KCNK12,ITPR1,KCNA1,KCNA2,KCNC1,KCNC2,KCNC3,KCNG1,KCNJ3,KCNJ6,KCNJ8,…
	GO: Molecular Function	GO:0022857	transmembrane transporter activity	0.001336	2.87419	181	717	C1orf194,SLC10A3,SLC25A25,SLC12A5,ABCC1,SLC25A5,ANXA6,AQP1,AQP5,SLC7A14,SLC25A12,SLC17A8,LYNX1,ATP1A1,ATP1A3,ATP1B1,ATP1B3,ATP2A2,ATP2B3,ATP4A,ATP5MC3,FXYD7,BCL2,HCN2,SLC5A6,CACNA1H,NOS1,NPY,CACNA1A,CACNB1,CACNG1,HCN1,OCA2,SLC46A3,SLC16A6,P2RX6,CPLX3,SLC16A7,KCNAB3,XPR1,TSPOAP1,CHRNA2,SLC39A13,SLC25A3,SLC38A2,NRXN1,SLC24A2,PKD1,TMEM38A,SLC25A23,CNR1,COX7A1,ATP6V1G1,ANO7,PRKG1,SLC26A11,TRPM4,CNNM2…
	GO: Molecular Function	GO:0015318	inorganic molecular entity transmembrane transporter activity	0.003082	2.51117	146	566	SLC10A3,SLC12A5,ABCC1,ANXA6,AQP1,AQP5,SLC7A14,SLC25A12,SLC17A8,ATP1A1,ATP1A3,ATP1B1,ATP1B3,ATP2A2,ATP2B3,ATP4A,ATP5MC3,FXYD7,HCN2,SLC5A6,CACNA1H,NOS1,CACNA1A,CACNB1,CACNG1,HCN1,OCA2,SLC16A6,P2RX6,SLC16A7,KCNAB3,XPR1,TSPOAP1,CHRNA2,SLC39A13,SLC25A3,SLC38A2,SLC24A2,PKD1,TMEM38A,CNR1,COX7A1,ATP6V1G1,ANO7,SLC26A11,TRPM4,CNNM2,SLC36A1,SLC38A9,GJC1,CCDC51,CACNG8,CACNG7,SLC25A15,SLC47A1,SLC4A11,KCNIP1,R…
	GO: Molecular Function	GO:0015075	ion transmembrane transporter activity	0.004915	2.30848	160	638	C1orf194,SLC10A3,SLC25A25,SLC12A5,ABCC1,SLC25A5,ANXA6,AQP1,SLC7A14,SLC25A12,SLC17A8,ATP1A1,ATP1A3,ATP1B1,ATP1B3,ATP2A2,ATP2B3,ATP4A,ATP5MC3,FXYD7,HCN2,SLC5A6,CACNA1H,NOS1,CACNA1A,CACNB1,CACNG1,HCN1,OCA2,SLC16A6,P2RX6,SLC16A7,KCNAB3,XPR1,TSPOAP1,CHRNA2,SLC39A13,SLC25A3,SLC38A2,SLC24A2,PKD1,TMEM38A,SLC25A23,CNR1,COX7A1,ATP6V1G1,ANO7,SLC26A11,TRPM4,CNNM2,SLC36A1,SLC38A9,SLC29A4,GJC1,CCDC51,SLC25A36,…
	GO: Molecular Function	GO:0022804	active transmembrane transporter activity	0.009765	2.01033	54	172	SLC10A3,SLC12A5,ABCC1,SLC25A5,SLC17A8,ATP1A1,ATP1A3,ATP1B1,ATP1B3,ATP4A,SLC5A6,SLC16A6,SLC16A7,SLC25A3,SLC38A2,SLC24A2,ATP6V1G1,SLC26A11,SLC36A1,SLC29A4,SLC47A1,SLC4A11,SLC35C1,SLC15A3,ABCA7,ABCA9,SLC4A3,SLC1A4,SLC6A6,SLC6A7,SLC6A13,SLC8A1,SLC9A1,SLC9A5,SLC15A2,SLC16A2,SLC15A4,SLC20A1,SLC22A3,SLC39A8,ABCG4,TAPBP,ANKH,SLC7A8,ABCB10,ABCA6,SLC39A14,SLC16A8,SLC7A11,SLC26A10,SLCO4A1,SLC38A1,SLC17A6,SL…
	GO: Molecular Function	GO:0016917	GABA receptor activity	0.01509	1.82131	10	15	GABBR2,GABBR1,GABRA1,GABRA2,GABRA5,GABRB1,GABRD,GABRE,GABRG1,GABRG2
	GO: Molecular Function	GO:0008324	cation transmembrane transporter activity	0.01509	1.82131	114	441	SLC10A3,SLC12A5,ANXA6,AQP1,ATP1A1,ATP1A3,ATP1B1,ATP1B3,ATP2A2,ATP2B3,ATP4A,ATP5MC3,FXYD7,HCN2,SLC5A6,CACNA1H,NOS1,CACNA1A,CACNB1,CACNG1,HCN1,OCA2,P2RX6,KCNAB3,TSPOAP1,CHRNA2,SLC39A13,SLC25A3,SLC38A2,SLC24A2,PKD1,TMEM38A,CNR1,COX7A1,ATP6V1G1,TRPM4,CNNM2,SLC36A1,SLC38A9,SLC29A4,CCDC51,CACNG8,CACNG7,SLC25A15,SLC47A1,SLC4A11,KCNIP1,RYR1,CACNG2,ATP8A1,TRPM3,SCN1A,SCN1B,SCN3A,SCN4B,SCN8A,SCN9A,FGF12,TO…
	GO: Molecular Function	GO:0015171	amino acid transmembrane transporter activity	0.0165	1.78252	23	56	SLC7A14,SLC25A12,SLC17A8,OCA2,SLC38A2,SLC36A1,SLC38A9,SLC25A15,SLC47A1,SLC1A4,SLC6A6,SLC6A7,SLC6A13,SLC7A1,SLC16A2,SLC15A4,SLC38A5,GRIK1,SLC7A8,SLC7A11,SLC38A1,SLC38A11,SLC17A6
	GO: Molecular Function	GO:0046873	metal ion transmembrane transporter activity	0.0165	1.78252	88	326	SLC10A3,SLC12A5,ANXA6,AQP1,ATP1A1,ATP1A3,ATP1B1,ATP1B3,ATP2A2,ATP2B3,ATP4A,FXYD7,HCN2,SLC5A6,CACNA1H,NOS1,CACNA1A,CACNB1,CACNG1,HCN1,KCNAB3,TSPOAP1,SLC39A13,SLC38A2,SLC24A2,PKD1,TMEM38A,CNR1,TRPM4,CNNM2,CCDC51,CACNG8,CACNG7,SLC4A11,KCNIP1,RYR1,CACNG2,TRPM3,SCN1A,SCN1B,SCN3A,SCN4B,SCN8A,SCN9A,FGF12,SLC30A10,SLC6A6,SLC6A7,SLC6A13,SLC8A1,SLC9A1,SLC9A5,SLC20A1,SLC22A3,CACNG4,SNAP25,KCNH5,SLC39A8,STIM…
	GO: Molecular Function	GO:0005509	calcium ion binding	0.0165	1.78252	114	445	MAN1A1,MATN2,MATN3,SLC25A25,ACAN,SPARCL1,LTBP4,SYT13,PITPNM2,MCFD2,ANXA3,ANXA6,SLC25A12,CADPS,DCHS1,ATP2A2,MYL5,CPNE3,C1R,NOS1,NOTCH4,CALB1,CALB2,CABP7,SYT2,CDH4,PCDHGC3,CDH7,CDH9,CDH11,PCP4,CLGN,NRXN1,OTOF,PLA2G4A,EEF2K,PLCB2,PLCB4,SLC25A23,PLS1,NECAB2,GNPTAB,SYT10,EGFL6,NSMF,NCAN,EPDR1,RAPGEF2,TRPM4,DGKG,PVALB,TESC,FKBP14,RCN1,CRTAC1,RET,MCTP1,CELSR2,UNC13C,EGFL7,RASGRP2,ADGRV1,KCNIP1,F7,F12,RY…
	GO: Molecular Function	GO:0022834	ligand-gated channel activity	0.01655	1.7812	33	94	ANXA6,AQP1,ATP5MC3,HCN2,HCN1,P2RX6,CHRNA2,TRPM4,CCDC51,RYR1,PEX5L,GABRA1,GABRA2,GABRA5,GABRB1,GABRD,GABRE,GABRG1,GABRG2,GLRA2,GRIA1,GRID2,GRIK1,GRIK2,TRPM2,KCNH6,ITPR1,KCNJ3,KCNJ6,KCNJ8,KCNJ14,KCNK1,CHRFAM7A
	GO: Molecular Function	GO:0015293	symporter activity	0.01794	1.74618	27	72	SLC10A3,SLC12A5,SLC17A8,SLC5A6,SLC16A6,SLC16A7,SLC25A3,SLC38A2,SLC24A2,SLC36A1,SLC4A11,SLC15A3,SLC1A4,SLC6A6,SLC6A7,SLC6A13,SLC15A2,SLC16A2,SLC15A4,SLC20A1,SLC22A3,SLC39A8,SLC39A14,SLC16A8,SLC38A1,SLC17A6,SLC45A4
	GO: Molecular Function	GO:0005342	organic acid transmembrane transporter activity	0.01794	1.74618	33	95	SLC10A3,ABCC1,SLC7A14,SLC25A12,SLC17A8,SLC5A6,OCA2,SLC16A6,SLC16A7,SLC38A2,SLC36A1,SLC38A9,SLC29A4,SLC25A15,SLC47A1,SLC19A2,SLC1A4,SLC6A6,SLC6A7,SLC6A13,SLC7A1,SLC16A2,SLC15A4,SLC38A5,GRIK1,SLC7A8,SLC16A8,SLC7A11,SLC25A32,SLC26A10,SLC38A1,SLC38A11,SLC17A6
	GO: Molecular Function	GO:0015276	ligand-gated ion channel activity	0.01934	1.71354	32	92	ANXA6,AQP1,HCN2,HCN1,P2RX6,CHRNA2,TRPM4,CCDC51,RYR1,PEX5L,GABRA1,GABRA2,GABRA5,GABRB1,GABRD,GABRE,GABRG1,GABRG2,GLRA2,GRIA1,GRID2,GRIK1,GRIK2,TRPM2,KCNH6,ITPR1,KCNJ3,KCNJ6,KCNJ8,KCNJ14,KCNK1,CHRFAM7A
	GO: Molecular Function	GO:0015291	secondary active transmembrane transporter activity	0.01934	1.71354	41	128	SLC10A3,SLC12A5,SLC25A5,SLC17A8,ATP1A3,SLC5A6,SLC16A6,SLC16A7,SLC25A3,SLC38A2,SLC24A2,SLC26A11,SLC36A1,SLC47A1,SLC4A11,SLC35C1,SLC15A3,SLC4A3,SLC1A4,SLC6A6,SLC6A7,SLC6A13,SLC8A1,SLC9A1,SLC9A5,SLC15A2,SLC16A2,SLC15A4,SLC20A1,SLC22A3,SLC39A8,ANKH,SLC7A8,SLC39A14,SLC16A8,SLC7A11,SLC26A10,SLCO4A1,SLC38A1,SLC17A6,SLC45A4
	GO: Molecular Function	GO:0008514	organic anion transmembrane transporter activity	0.01934	1.71354	36	108	SLC25A25,ABCC1,SLC25A5,SLC25A12,SLC17A8,SLC5A6,OCA2,SLC16A7,SLC38A2,SLC25A23,SLC36A1,SLC38A9,SLC25A15,SLC47A1,SLC4A11,SLC25A17,SLC19A2,SLC4A3,SLC1A4,SLC6A6,SLC6A7,SLC6A13,SLC7A1,SLC15A4,SLC22A3,SLC38A5,SLC39A8,GRIK1,SLC7A8,SLC16A8,SLC7A11,SLC25A32,SLC26A10,SLCO4A1,SLC38A1,SLC17A6
	GO: Molecular Function	GO:0015081	sodium ion transmembrane transporter activity	0.02246	1.64859	36	109	SLC10A3,ATP1A1,ATP1A3,ATP1B1,ATP1B3,ATP4A,FXYD7,HCN2,SLC5A6,CACNA1H,NOS1,HCN1,SLC38A2,SLC24A2,SLC4A11,SCN1A,SCN1B,SCN3A,SCN4B,SCN8A,SCN9A,FGF12,SLC6A6,SLC6A7,SLC6A13,SLC8A1,SLC9A1,SLC9A5,SLC20A1,SLC22A3,GPLD1,GRIK1,GRIK2,TRPM2,SLC38A1,KCNK1
	GO: Molecular Function	GO:0008509	anion transmembrane transporter activity	0.02246	1.64859	75	276	C1orf194,SLC10A3,SLC25A25,SLC12A5,ABCC1,SLC25A5,AQP1,SLC7A14,SLC25A12,SLC17A8,SLC5A6,OCA2,SLC16A6,SLC16A7,XPR1,SLC38A2,SLC24A2,SLC25A23,ANO7,SLC26A11,SLC36A1,SLC38A9,SLC29A4,SLC25A36,SIDT2,SLC25A15,SLC47A1,SLC4A11,SLC29A3,SLC35C1,SLC15A3,TOMM40,SLC25A17,SLC19A2,SLC4A3,SLC1A4,SLC6A6,SLC6A7,SLC6A13,SLC7A1,SLC9A1,SLC9A5,SLC15A2,SLC16A2,SLC15A4,SLC22A3,GABRA1,GABRA2,GABRA5,GABRB1,GABRD,GABRE,GABRG1,G…
	GO: Molecular Function	GO:0015179	L-amino acid transmembrane transporter activity	0.02246	1.64859	18	42	SLC25A12,SLC17A8,OCA2,SLC38A2,SLC36A1,SLC38A9,SLC25A15,SLC47A1,SLC1A4,SLC6A7,SLC7A1,SLC15A4,SLC38A5,GRIK1,SLC7A8,SLC7A11,SLC38A1,SLC17A6
	GO: Molecular Function	GO:0046943	carboxylic acid transmembrane transporter activity	0.02246	1.64859	32	94	SLC10A3,ABCC1,SLC7A14,SLC25A12,SLC17A8,SLC5A6,OCA2,SLC16A6,SLC16A7,SLC38A2,SLC36A1,SLC38A9,SLC25A15,SLC47A1,SLC19A2,SLC1A4,SLC6A6,SLC6A7,SLC6A13,SLC7A1,SLC16A2,SLC15A4,SLC38A5,GRIK1,SLC7A8,SLC16A8,SLC7A11,SLC25A32,SLC26A10,SLC38A1,SLC38A11,SLC17A6
	GO: Molecular Function	GO:0022853	active ion transmembrane transporter activity	0.02246	1.64859	37	114	SLC10A3,SLC12A5,ABCC1,SLC25A5,ATP1A1,ATP1A3,ATP1B1,ATP1B3,ATP4A,SLC5A6,SLC16A7,SLC25A3,SLC38A2,SLC24A2,SLC26A11,SLC36A1,SLC29A4,SLC4A11,SLC4A3,SLC6A6,SLC6A7,SLC6A13,SLC8A1,SLC9A1,SLC9A5,SLC15A2,SLC15A4,SLC20A1,SLC22A3,SLC39A8,TAPBP,SLC39A14,SLC7A11,SLC26A10,SLCO4A1,SLC38A1,SLC45A4
	GO: Molecular Function	GO:0005244	voltage-gated ion channel activity	0.02334	1.6319	43	139	HCN2,CACNA1H,CACNA1A,CACNB1,CACNG1,HCN1,KCNAB3,TSPOAP1,CNR1,TRPM4,CACNG8,CACNG7,KCNIP1,RYR1,CACNG2,SCN1A,SCN1B,SCN3A,SCN4B,SCN8A,SCN9A,CACNG4,SNAP25,KCNH5,KCNG3,KCNH6,KCNK12,KCNA1,KCNA2,KCNC1,KCNC2,KCNC3,KCNG1,KCNJ3,KCNJ6,KCNJ8,KCNJ14,KCNK1,KCNK2,KCNS1,KCNS2,KCNS3,LRRC38
	GO: Molecular Function	GO:0022832	voltage-gated channel activity	0.02661	1.57496	43	140	HCN2,CACNA1H,CACNA1A,CACNB1,CACNG1,HCN1,KCNAB3,TSPOAP1,CNR1,TRPM4,CACNG8,CACNG7,KCNIP1,RYR1,CACNG2,SCN1A,SCN1B,SCN3A,SCN4B,SCN8A,SCN9A,CACNG4,SNAP25,KCNH5,KCNG3,KCNH6,KCNK12,KCNA1,KCNA2,KCNC1,KCNC2,KCNC3,KCNG1,KCNJ3,KCNJ6,KCNJ8,KCNJ14,KCNK1,KCNK2,KCNS1,KCNS2,KCNS3,LRRC38
	GO: Molecular Function	GO:0038023	signaling receptor activity	0.02712	1.56671	139	578	ACVR2B,ACVRL1,FZD1,FZD6,FZD7,FZD8,ADRA2C,GPR158,APLNR,LTBP4,CNTNAP1,FAS,LYNX1,MARCO,TNFRSF10B,GPR146,SPHK1,NKX3-1,NPY,NOTCH4,PAQR9,NTSR1,GPR88,OXTR,CD8A,CD8B,P2RX6,P2RY6,FCRLB,XPR1,PDGFRA,CHRM2,CHRNA2,GLP2R,NRXN1,PKD1,CNR1,ROBO4,GABBR2,PLXNA4,IL17RD,PTCH1,PTH1R,LYPD1,PTPRK,PTPRM,PTPRR,DRD2,RARA,RARB,MRGPRF,DUT,RET,OR2L13,EDNRA,ADIPOR1,EFNB3,CELSR2,PLXNC1,RORA,UNC13C,LEF1,KLRG1,EPHB2,EPHB6,ERBB2,R…
	GO: Molecular Function	GO:0060089	molecular transducer activity	0.02712	1.56671	139	578	ACVR2B,ACVRL1,FZD1,FZD6,FZD7,FZD8,ADRA2C,GPR158,APLNR,LTBP4,CNTNAP1,FAS,LYNX1,MARCO,TNFRSF10B,GPR146,SPHK1,NKX3-1,NPY,NOTCH4,PAQR9,NTSR1,GPR88,OXTR,CD8A,CD8B,P2RX6,P2RY6,FCRLB,XPR1,PDGFRA,CHRM2,CHRNA2,GLP2R,NRXN1,PKD1,CNR1,ROBO4,GABBR2,PLXNA4,IL17RD,PTCH1,PTH1R,LYPD1,PTPRK,PTPRM,PTPRR,DRD2,RARA,RARB,MRGPRF,DUT,RET,OR2L13,EDNRA,ADIPOR1,EFNB3,CELSR2,PLXNC1,RORA,UNC13C,LEF1,KLRG1,EPHB2,EPHB6,ERBB2,R…
	GO: Molecular Function	GO:0022890	inorganic cation transmembrane transporter activity	0.02712	1.56671	104	413	SLC10A3,SLC12A5,ANXA6,AQP1,ATP1A1,ATP1A3,ATP1B1,ATP1B3,ATP2A2,ATP2B3,ATP4A,ATP5MC3,FXYD7,HCN2,SLC5A6,CACNA1H,NOS1,CACNA1A,CACNB1,CACNG1,HCN1,P2RX6,KCNAB3,TSPOAP1,CHRNA2,SLC39A13,SLC25A3,SLC38A2,SLC24A2,PKD1,TMEM38A,CNR1,COX7A1,ATP6V1G1,TRPM4,CNNM2,SLC36A1,CCDC51,CACNG8,CACNG7,SLC4A11,KCNIP1,RYR1,CACNG2,ATP8A1,TRPM3,SCN1A,SCN1B,SCN3A,SCN4B,SCN8A,SCN9A,FGF12,TOMM40,SLC30A10,PEX5L,SLC6A6,SLC6A7,SLC6…
	GO: Molecular Function	GO:0005326	neurotransmitter transmembrane transporter activity	0.03583	1.44575	10	18	SLC17A8,CPLX3,SLC29A4,SLC6A6,SLC6A7,SLC6A13,SLC22A3,CPLX1,SLC29A2,SLC17A6
	GO: Molecular Function	GO:0022843	voltage-gated cation channel activity	0.03833	1.41646	34	106	HCN2,CACNA1H,CACNA1A,CACNB1,CACNG1,HCN1,KCNAB3,TSPOAP1,CNR1,CACNG8,CACNG7,RYR1,CACNG2,CACNG4,SNAP25,KCNH5,KCNG3,KCNH6,KCNA1,KCNA2,KCNC1,KCNC2,KCNC3,KCNG1,KCNJ3,KCNJ6,KCNJ8,KCNJ14,KCNK1,KCNK2,KCNS1,KCNS2,KCNS3,LRRC38
	GO: Molecular Function	GO:0004888	transmembrane signaling receptor activity	5.136e-06	5.28937	44	453	IL13RA1,ABCA1,IGSF6,OPN4,HLA-DOA,HLA-DQB1,HLA-DRA,NTSR2,P2RY13,ADGRG1,ITGB2,ADCYAP1R1,EFEMP1,ADRB2,PTPRC,PTPRF,FCGR1B,FCGR3A,PTPRZ1,CXCR4,ACKR3,GLRB,CCR1,ADGRA3,LILRB4,HTR2A,P2RY12,GPR34,NTRK2,FPR1,GPR143,S1PR1,EDNRB,CSF1R,CSF2RA,GPR61,LPAR6,TLR1,TLR2,ROBO2,CD74,RORB,CX3CR1,EPHA3
	GO: Molecular Function	GO:0038023	signaling receptor activity	4.817e-05	4.31722	48	578	IL13RA1,ABCA1,IGSF6,OPN4,HLA-DOA,HLA-DQB1,HLA-DRA,NTSR2,P2RY13,ADGRG1,ITGAX,ITGB2,ITGB7,ADCYAP1R1,EFEMP1,ADRB2,PTPRC,PTPRF,FCGR1B,FCGR3A,PTPRZ1,CXCR4,ACKR3,GLRB,CCR1,ADGRA3,NR1D2,LILRB4,HTR2A,P2RY12,GPR34,NTRK2,FPR1,GPR143,NR1D1,S1PR1,EDNRB,CSF1R,CSF2RA,GPR61,LPAR6,TLR1,TLR2,ROBO2,CD74,RORB,CX3CR1,EPHA3
	GO: Molecular Function	GO:0060089	molecular transducer activity	4.817e-05	4.31722	48	578	IL13RA1,ABCA1,IGSF6,OPN4,HLA-DOA,HLA-DQB1,HLA-DRA,NTSR2,P2RY13,ADGRG1,ITGAX,ITGB2,ITGB7,ADCYAP1R1,EFEMP1,ADRB2,PTPRC,PTPRF,FCGR1B,FCGR3A,PTPRZ1,CXCR4,ACKR3,GLRB,CCR1,ADGRA3,NR1D2,LILRB4,HTR2A,P2RY12,GPR34,NTRK2,FPR1,GPR143,NR1D1,S1PR1,EDNRB,CSF1R,CSF2RA,GPR61,LPAR6,TLR1,TLR2,ROBO2,CD74,RORB,CX3CR1,EPHA3
	GO: Molecular Function	GO:0140375	immune receptor activity	0.0006238	3.20495	12	62	IL13RA1,HLA-DOA,HLA-DQB1,HLA-DRA,FCGR1B,CXCR4,ACKR3,CCR1,FPR1,CSF2RA,CD74,CX3CR1
	GO: Molecular Function	GO:0004930	G protein-coupled receptor activity	0.001691	2.77186	21	190	OPN4,NTSR2,P2RY13,ADGRG1,ADCYAP1R1,ADRB2,CXCR4,ACKR3,CCR1,ADGRA3,HTR2A,P2RY12,GPR34,FPR1,GPR143,S1PR1,EDNRB,GPR61,LPAR6,RORB,CX3CR1
	GO: Molecular Function	GO:0042277	peptide binding	0.003627	2.44045	24	250	HLA-DQB1,HLA-DRA,NTSR2,ITGAM,ITGB2,ADCYAP1R1,ADRB2,MGST1,CXCR4,ACKR3,C1QA,CCR1,ANG,FPR1,GPR143,APOE,CLSTN1,SLC40A1,EDNRB,GSTM2,TLR1,TLR2,CD74,CX3CR1
	GO: Molecular Function	GO:0016493	C-C chemokine receptor activity	0.008452	2.07304	4	7	CXCR4,ACKR3,CCR1,CX3CR1
	GO: Molecular Function	GO:0008201	heparin binding	0.01746	1.75796	13	105	ADGRG1,MDK,ITGAM,ANOS1,PTPRC,PTPRF,FGF2,VEGFB,COL13A1,ANG,EFEMP2,APOE,FGFBP3
	GO: Molecular Function	GO:0019957	C-C chemokine binding	0.01823	1.73921	4	9	CXCR4,ACKR3,CCR1,CX3CR1
	GO: Molecular Function	GO:0001637	G protein-coupled chemoattractant receptor activity	0.01823	1.73921	4	9	CXCR4,ACKR3,CCR1,CX3CR1
	GO: Molecular Function	GO:0004950	chemokine receptor activity	0.01823	1.73921	4	9	CXCR4,ACKR3,CCR1,CX3CR1
	GO: Molecular Function	GO:0033218	amide binding	0.02162	1.66514	25	311	HLA-DQB1,HLA-DRA,NTSR2,ITGAM,ITGB2,ADCYAP1R1,ADRB2,MGST1,CXCR4,ACKR3,C1QA,CCR1,ECI2,ANG,FPR1,GPR143,APOE,CLSTN1,SLC40A1,EDNRB,GSTM2,TLR1,TLR2,CD74,CX3CR1
	GO: Molecular Function	GO:0008528	G protein-coupled peptide receptor activity	0.02162	1.66514	9	59	NTSR2,ADCYAP1R1,CXCR4,ACKR3,CCR1,FPR1,GPR143,EDNRB,CX3CR1
	GO: Molecular Function	GO:0001653	peptide receptor activity	0.02162	1.66514	9	59	NTSR2,ADCYAP1R1,CXCR4,ACKR3,CCR1,FPR1,GPR143,EDNRB,CX3CR1
	GO: Molecular Function	GO:0042289	MHC class II protein binding	0.02162	1.66514	4	10	HLA-DOA,HLA-DQB1,HLA-DRA,CD74
	GO: Molecular Function	GO:0005539	glycosaminoglycan binding	0.02313	1.63582	15	147	ADGRG1,MDK,ITGAM,ANOS1,SULF2,PTPRC,PTPRF,FGF2,VEGFB,COL13A1,ANG,EFEMP2,APOE,FGFBP3,TLR2
	GO: Molecular Function	GO:0019956	chemokine binding	0.02313	1.63582	5	18	CXCR4,ACKR3,FGF2,CCR1,CX3CR1
	GO: Biological Process	GO:0099537	trans-synaptic signaling	0.006205	2.20726	80	666	DLGAP2,PENK,LRRK2,KCNIP2,NRN1,CHRM1,PLEKHG5,TENM2,CHRNA4,STX1B,MET,ADRB1,NRXN3,HRH2,NR3C2,FGF14,AKAP7,UNC13B,TSHZ3,HTR1F,STXBP5L,PPFIA4,ICA1,SH3GL1,ALS2,PPP3CA,TRIM9,SIPA1L1,RIMS4,PRKAR2B,PRKCE,SNCB,CADPS2,IL1RAP,PDE7B,GABRG3,SYT12,DISC1,CPLX2,RAB11A,SRF,NAPA,GIT2,LRRC4,GFAP,PTGS2,NCDN,LIN7A,LRP8,JAK2,STXBP1,STXBP3,KCNB1,SNAP91,SV2A,KCNH1,PLCB1,KCNN1,ARC,CACNA1I,DNM1,CACNA1B,NRGN,KALRN,PCDHB14,GR…
	GO: Biological Process	GO:0050804	modulation of chemical synaptic transmission	0.006205	2.20726	56	415	DLGAP2,LRRK2,NRN1,PLEKHG5,CHRNA4,STX1B,MET,ADRB1,NRXN3,HRH2,NR3C2,FGF14,AKAP7,UNC13B,TSHZ3,STXBP5L,ICA1,SH3GL1,PPP3CA,SIPA1L1,RIMS4,PRKAR2B,PRKCE,SYT12,DISC1,CPLX2,RAB11A,SRF,GIT2,LRRC4,GFAP,PTGS2,NCDN,LRP8,JAK2,STXBP1,KCNB1,KCNH1,PLCB1,ARC,DNM1,CACNA1B,NRGN,KALRN,GRIK3,GRIN2A,PRRT2,GRM3,GRM7,PTPN5,EGR1,EGR2,CD38,SLC4A10,JPH3,EPHA4
	GO: Biological Process	GO:0099177	regulation of trans-synaptic signaling	0.006205	2.20726	56	416	DLGAP2,LRRK2,NRN1,PLEKHG5,CHRNA4,STX1B,MET,ADRB1,NRXN3,HRH2,NR3C2,FGF14,AKAP7,UNC13B,TSHZ3,STXBP5L,ICA1,SH3GL1,PPP3CA,SIPA1L1,RIMS4,PRKAR2B,PRKCE,SYT12,DISC1,CPLX2,RAB11A,SRF,GIT2,LRRC4,GFAP,PTGS2,NCDN,LRP8,JAK2,STXBP1,KCNB1,KCNH1,PLCB1,ARC,DNM1,CACNA1B,NRGN,KALRN,GRIK3,GRIN2A,PRRT2,GRM3,GRM7,PTPN5,EGR1,EGR2,CD38,SLC4A10,JPH3,EPHA4
	GO: Biological Process	GO:0099536	synaptic signaling	0.006205	2.20726	80	676	DLGAP2,PENK,LRRK2,KCNIP2,NRN1,CHRM1,PLEKHG5,TENM2,CHRNA4,STX1B,MET,ADRB1,NRXN3,HRH2,NR3C2,FGF14,AKAP7,UNC13B,TSHZ3,HTR1F,STXBP5L,PPFIA4,ICA1,SH3GL1,ALS2,PPP3CA,TRIM9,SIPA1L1,RIMS4,PRKAR2B,PRKCE,SNCB,CADPS2,IL1RAP,PDE7B,GABRG3,SYT12,DISC1,CPLX2,RAB11A,SRF,NAPA,GIT2,LRRC4,GFAP,PTGS2,NCDN,LIN7A,LRP8,JAK2,STXBP1,STXBP3,KCNB1,SNAP91,SV2A,KCNH1,PLCB1,KCNN1,ARC,CACNA1I,DNM1,CACNA1B,NRGN,KALRN,PCDHB14,GR…
	GO: Biological Process	GO:0098916	anterograde trans-synaptic signaling	0.006205	2.20726	78	659	DLGAP2,PENK,LRRK2,KCNIP2,NRN1,CHRM1,PLEKHG5,CHRNA4,STX1B,MET,ADRB1,NRXN3,HRH2,NR3C2,FGF14,AKAP7,UNC13B,TSHZ3,HTR1F,STXBP5L,PPFIA4,ICA1,SH3GL1,ALS2,PPP3CA,TRIM9,SIPA1L1,RIMS4,PRKAR2B,PRKCE,SNCB,CADPS2,PDE7B,GABRG3,SYT12,DISC1,CPLX2,RAB11A,SRF,NAPA,GIT2,LRRC4,GFAP,PTGS2,NCDN,LIN7A,LRP8,JAK2,STXBP1,STXBP3,KCNB1,SNAP91,SV2A,KCNH1,PLCB1,KCNN1,ARC,CACNA1I,DNM1,CACNA1B,NRGN,KALRN,PCDHB14,GRIK3,GRIN2A,PR…
	GO: Biological Process	GO:0007268	chemical synaptic transmission	0.006205	2.20726	78	659	DLGAP2,PENK,LRRK2,KCNIP2,NRN1,CHRM1,PLEKHG5,CHRNA4,STX1B,MET,ADRB1,NRXN3,HRH2,NR3C2,FGF14,AKAP7,UNC13B,TSHZ3,HTR1F,STXBP5L,PPFIA4,ICA1,SH3GL1,ALS2,PPP3CA,TRIM9,SIPA1L1,RIMS4,PRKAR2B,PRKCE,SNCB,CADPS2,PDE7B,GABRG3,SYT12,DISC1,CPLX2,RAB11A,SRF,NAPA,GIT2,LRRC4,GFAP,PTGS2,NCDN,LIN7A,LRP8,JAK2,STXBP1,STXBP3,KCNB1,SNAP91,SV2A,KCNH1,PLCB1,KCNN1,ARC,CACNA1I,DNM1,CACNA1B,NRGN,KALRN,PCDHB14,GRIK3,GRIN2A,PR…
	GO: Biological Process	GO:0099643	signal release from synapse	0.03416	1.46648	28	174	LRRK2,NRN1,CHRNA4,STX1B,NRXN3,NR3C2,UNC13B,STXBP5L,PPFIA4,ICA1,TRIM9,RIMS4,PRKCE,CADPS2,SYT12,CPLX2,NAPA,GIT2,LIN7A,STXBP1,STXBP3,SNAP91,SV2A,KCNH1,CACNA1B,PRRT2,GRM7,HRH3
	GO: Biological Process	GO:0007269	neurotransmitter secretion	0.03416	1.46648	28	174	LRRK2,NRN1,CHRNA4,STX1B,NRXN3,NR3C2,UNC13B,STXBP5L,PPFIA4,ICA1,TRIM9,RIMS4,PRKCE,CADPS2,SYT12,CPLX2,NAPA,GIT2,LIN7A,STXBP1,STXBP3,SNAP91,SV2A,KCNH1,CACNA1B,PRRT2,GRM7,HRH3
	GO: Biological Process	GO:0017157	regulation of exocytosis	0.04599	1.33734	28	178	LRRK2,HMOX1,NRN1,CHRNA4,STX1B,NRXN3,SCAMP5,NR3C2,SMPD3,UNC13B,RPH3AL,STXBP5L,TRIM9,RIMS4,PRKCE,CADPS2,SYT12,EXPH5,VPS4A,CPLX2,GIT2,STXBP1,STXBP3,KCNB1,KCNH1,VAMP7,CACNA1I,GRM7
	GO: Biological Process	GO:0098657	import into cell	6.552e-06	5.18363	69	183	NAT8L,SLC12A5,ABCC1,NUMB,ATP1A1,ATP1A3,ATP1B1,ATP1B3,ATP4A,HCN2,SLC5A6,NOS1,NTSR1,OPHN1,SLC24A2,PICK1,AKAP5,DNM3,CALY,TRPM4,SLC36A1,IQSEC1,RAB3B,SLC29A4,DRD2,CACNG8,CACNG7,SLC47A1,EPRS1,RAMP3,RPS6KB1,SLC15A3,CACNG2,ACSL3,FOLR1,FOLR2,ARL6IP5,SLC1A4,SLC6A6,SLC6A13,SLC7A1,SLC8A1,SLC9A1,SLC9A5,SLC15A2,SLC16A2,SLC15A4,SLC22A3,CACNG4,SNAP25,FYN,SLC39A8,GPM6B,ACSL6,PIP5K1C,SLC7A8,ISCU,SLC39A14,TRPM2,SLC…
	GO: Biological Process	GO:0043501	skeletal muscle adaptation	0.01844	1.73424	12	17	AR,ATP2A2,MYH7,CFLAR,CAMK2G,CMYA5,RPS6KB1,PPARGC1A,TEAD1,TNNT1,IGFBP5,IL15
	GO: Biological Process	GO:0098739	import across plasma membrane	0.04491	1.34766	42	121	SLC12A5,ABCC1,ATP1A1,ATP1A3,ATP1B1,ATP1B3,ATP4A,HCN2,SLC5A6,NTSR1,SLC24A2,TRPM4,SLC36A1,SLC47A1,RAMP3,SLC15A3,FOLR1,FOLR2,ARL6IP5,SLC1A4,SLC6A6,SLC6A13,SLC7A1,SLC8A1,SLC9A1,SLC9A5,SLC15A2,SLC16A2,SLC15A4,FYN,SLC39A8,ACSL6,SLC7A8,ISCU,SLC39A14,TRPM2,SLC7A11,STEAP2,KCNJ3,KCNJ6,KCNJ8,KCNJ14
	GO: Biological Process	GO:0014888	striated muscle adaptation	0.04491	1.34766	18	37	TCAP,AR,ATP2A2,MYH7,CFLAR,CAMK2G,ERRFI1,CMYA5,RPS6KB1,INPP5F,CAMTA2,PPARGC1A,TEAD1,TNNT1,TRPC3,IGFBP5,IL15,SMAD3
	GO: Biological Process	GO:0099537	trans-synaptic signaling	0.04491	1.34766	164	666	NAT8L,SYN3,MAP1A,MAP1B,ABHD6,SHC3,SLC12A5,PTCHD1,BEGAIN,VPS18,ANK3,CNTNAP1,APBA2,DGKE,CADPS,SLC17A8,ATF4,LYNX1,ATP2A2,MYO5B,RGS9,BCR,SPHK1,MTMR2,CACNA1H,NOS1,NPY,NOVA1,CA7,CACNA1A,CACNB1,NPTX1,CALB1,CALB2,NTSR1,SYT2,GPR88,OPHN1,OXTR,P2RX6,CPLX3,PALM,CDH11,PDE4A,TSPOAP1,PDYN,CHRM2,CHRNA2,NRXN1,OTOF,SLC24A2,PLCB4,CNR1,PICK1,AKAP5,CORT,MINK1,GABBR2,PNKD,SYT10,CRHBP,AKAP12,STX19,NSMF,GNA14,CALY,MAPK1…
	GO: Biological Process	GO:0099536	synaptic signaling	0.04491	1.34766	166	676	NAT8L,SYN3,MAP1A,MAP1B,ABHD6,SHC3,SLC12A5,PTCHD1,BEGAIN,VPS18,SORBS2,ANK3,CNTNAP1,APBA2,DGKE,CADPS,SLC17A8,ATF4,LYNX1,ATP2A2,MYO5B,RGS9,BCR,SPHK1,MTMR2,CACNA1H,NOS1,NPY,NOVA1,CA7,CACNA1A,CACNB1,NPTX1,CALB1,CALB2,NTSR1,SYT2,GPR88,OPHN1,OXTR,P2RX6,CPLX3,PALM,CDH11,PDE4A,TSPOAP1,PDYN,CHRM2,CHRNA2,NRXN1,OTOF,SLC24A2,PLCB4,CNR1,PICK1,AKAP5,CORT,MINK1,GABBR2,PNKD,SYT10,CRHBP,AKAP12,STX19,NSMF,GNA14,CAL…
	GO: Biological Process	GO:0034220	ion transmembrane transport	0.04491	1.34766	227	970	SLC25A25,SLC12A5,APLNR,OSBPL8,AK1,UNC79,ABCC1,ANK1,ANK3,SLC25A5,ANXA6,AQP1,SLC7A14,SLC25A12,SLC17A8,ATP1A1,ATP1A3,ATP1B1,ATP1B3,ATP2A2,PEA15,ATP2B3,ATP4A,MYC,ATP5MC3,FXYD7,RGS9,HCN2,BCR,NDUFB9,NDUFV2,BID,NEFL,SLC5A6,CACNA1H,NOS1,CACNA1A,CACNB1,CACNG1,HCN1,NTSR1,CCNB1,P2RX6,P2RY6,AIFM1,CYCS,CD63,SLC16A7,KCNAB3,XPR1,PDE2A,CHRNA2,SLC39A13,SLC25A3,SLC38A2,NRXN1,SLC24A2,PKD1,TMEM38A,SLC25A23,AKAP6,ATG…
	GO: Biological Process	GO:0098916	anterograde trans-synaptic signaling	0.04491	1.34766	162	659	NAT8L,SYN3,MAP1A,MAP1B,ABHD6,SHC3,SLC12A5,PTCHD1,BEGAIN,VPS18,ANK3,CNTNAP1,APBA2,DGKE,CADPS,SLC17A8,ATF4,LYNX1,ATP2A2,MYO5B,RGS9,BCR,SPHK1,MTMR2,CACNA1H,NOS1,NPY,NOVA1,CA7,CACNA1A,CACNB1,NPTX1,CALB1,CALB2,NTSR1,SYT2,GPR88,OPHN1,OXTR,P2RX6,CPLX3,PALM,CDH11,PDE4A,TSPOAP1,PDYN,CHRM2,CHRNA2,NRXN1,OTOF,SLC24A2,PLCB4,CNR1,PICK1,AKAP5,CORT,MINK1,GABBR2,PNKD,SYT10,CRHBP,AKAP12,STX19,NSMF,GNA14,CALY,MAPK1…
	GO: Biological Process	GO:0007268	chemical synaptic transmission	0.04491	1.34766	162	659	NAT8L,SYN3,MAP1A,MAP1B,ABHD6,SHC3,SLC12A5,PTCHD1,BEGAIN,VPS18,ANK3,CNTNAP1,APBA2,DGKE,CADPS,SLC17A8,ATF4,LYNX1,ATP2A2,MYO5B,RGS9,BCR,SPHK1,MTMR2,CACNA1H,NOS1,NPY,NOVA1,CA7,CACNA1A,CACNB1,NPTX1,CALB1,CALB2,NTSR1,SYT2,GPR88,OPHN1,OXTR,P2RX6,CPLX3,PALM,CDH11,PDE4A,TSPOAP1,PDYN,CHRM2,CHRNA2,NRXN1,OTOF,SLC24A2,PLCB4,CNR1,PICK1,AKAP5,CORT,MINK1,GABBR2,PNKD,SYT10,CRHBP,AKAP12,STX19,NSMF,GNA14,CALY,MAPK1…
	GO: Biological Process	GO:0007155	cell adhesion	8.589e-05	4.06606	71	966	TTYH1,IGFN1,HLA-DMB,HLA-DRA,LAMA1,ADGRG1,ISLR,MDK,ITGAM,ITGAX,ITGB2,ITGB4,ITGB7,CADM2,PCDH17,LAPTM5,CD84,FAP,ANOS1,CNTNAP5,TMEM47,ADRB2,PTPRC,PTPRF,NUAK1,ZFP36L1,PTPRZ1,CXCR4,FMN1,ACKR3,CNTN5,AIF1,CCR1,LOXL3,FLRT3,STRC,ALOX5,VAV1,CNN3,APBB1IP,CDON,PNP,LILRB4,ROCK2,TNFAIP8L2,COL13A1,P2RY12,DOCK8,EFEMP2,ICAM3,MXRA8,PARD3B,CLSTN1,AQP4,S1PR1,PDLIM5,MSN,PCDHB18P,RASAL3,PLPP3,SOCS5,MYO1F,SDC3,ROBO2,CD7…
	GO: Biological Process	GO:0022610	biological adhesion	8.589e-05	4.06606	71	969	TTYH1,IGFN1,HLA-DMB,HLA-DRA,LAMA1,ADGRG1,ISLR,MDK,ITGAM,ITGAX,ITGB2,ITGB4,ITGB7,CADM2,PCDH17,LAPTM5,CD84,FAP,ANOS1,CNTNAP5,TMEM47,ADRB2,PTPRC,PTPRF,NUAK1,ZFP36L1,PTPRZ1,CXCR4,FMN1,ACKR3,CNTN5,AIF1,CCR1,LOXL3,FLRT3,STRC,ALOX5,VAV1,CNN3,APBB1IP,CDON,PNP,LILRB4,ROCK2,TNFAIP8L2,COL13A1,P2RY12,DOCK8,EFEMP2,ICAM3,MXRA8,PARD3B,CLSTN1,AQP4,S1PR1,PDLIM5,MSN,PCDHB18P,RASAL3,PLPP3,SOCS5,MYO1F,SDC3,ROBO2,CD7…
	GO: Biological Process	GO:0045321	leukocyte activation	0.000116	3.93554	61	793	CYBB,SOX11,HLA-DMB,HLA-DOA,HLA-DRA,BLNK,MDK,ITGAM,ITGAX,ITGB2,LAPTM5,CD84,GJA1,S100A13,PTPRC,MGST1,ZFP36L1,ZFP36L2,CXCR4,CYB5R3,AIF1,C1QA,C3,TAC1,LOXL3,PLCG2,ALOX5,VAV1,APBB1IP,PNP,LILRB4,LST1,TNFAIP8L2,LAT2,DOCK8,FPR1,GMFG,LCP1,NR1D1,WDFY4,LFNG,SLC2A5,MSN,ACTR1B,MT1G,BCL11B,RASAL3,PLEKHO2,SOCS5,TLR1,TLR2,RNASET2,MYO1F,CD74,FTL,CTNNB1,VAMP8,FYB1,CMTM7,CX3CR1,STOM
	GO: Biological Process	GO:0001775	cell activation	0.000482	3.31695	64	900	CYBB,SOX11,HLA-DMB,HLA-DOA,HLA-DRA,BLNK,MDK,ITGAM,ITGAX,ITGB2,LAPTM5,CD84,GJA1,S100A13,ADRB2,PTPRC,MGST1,ZFP36L1,ZFP36L2,CXCR4,CYB5R3,AIF1,C1QA,C3,TAC1,LOXL3,PLCG2,ALOX5,VAV1,APBB1IP,PNP,LILRB4,LST1,TNFAIP8L2,P2RY12,LAT2,DOCK8,FPR1,GMFG,APOE,LCP1,NR1D1,WDFY4,LFNG,SLC2A5,MSN,ACTR1B,MT1G,BCL11B,RASAL3,PLEKHO2,SOCS5,TLR1,TLR2,RNASET2,MYO1F,CD74,FTL,CTNNB1,VAMP8,FYB1,CMTM7,CX3CR1,STOM
	GO: Biological Process	GO:0051240	positive regulation of multicellular organismal process	0.000482	3.31695	69	1001	CYBB,SOX11,ABCA1,OPN4,HK2,HLA-DRA,IL17D,MDK,ITGAM,ITGAX,ITGB2,TTPA,LAPTM5,CD84,GJA1,SULF2,ADRB2,PTPRC,APLN,PTPRF,ZFP36L1,PTPRZ1,CXCR4,YAP1,GLI1,HRAS,AIF1,FGF2,KCNQ1,C3,CCR1,TAC1,FLRT3,PLCG2,ALOX5,CDON,PNP,LILRB4,VEGFB,ROCK2,CUX2,CLEC9A,HTR2A,PLAAT4,NTRK2,POLR2F,APOE,CLSTN1,ATF2,EDNRB,CSF1R,SH3GLB1,TRIM32,FGFBP3,SOCS5,TLR1,TLR2,SLN,TSPAN6,HEY2,ROBO2,CD74,PAX6,CTNNB1,PARD3,VAMP8,ENO1,HCLS1,CX3CR1
	GO: Biological Process	GO:0002682	regulation of immune system process	0.000482	3.31695	62	865	SOX11,CMTM3,HLA-DMB,HLA-DOA,HLA-DQB1,HLA-DRA,BLNK,TMEM176A,IL17D,MDK,ITGAM,ITGB2,ITGB7,MYSM1,HCST,LAPTM5,CD84,PTPRC,FCGR1B,ZFP36L1,ZFP36L2,FCGR3A,HRAS,AIF1,C1QA,C1QB,C1QC,C3,CCR1,TAC1,LOXL3,PLCG2,VAV1,PNP,LILRB4,VEGFB,LST1,PLA2G7,TNFAIP8L2,TMEM176B,P2RY12,LAT2,DOCK8,MMP28,FPR1,ICAM3,APOE,NR1D1,MSN,CSF1R,RASAL3,SOCS5,TLR2,MYO1F,TSPAN6,CD74,CTNNB1,VAMP8,FYB1,HCLS1,CX3CR1,HERC5
	GO: Biological Process	GO:0098609	cell-cell adhesion	0.000482	3.31695	47	581	TTYH1,IGFN1,HLA-DMB,HLA-DRA,MDK,ITGAM,ITGAX,ITGB2,ITGB7,PCDH17,LAPTM5,CD84,TMEM47,ADRB2,PTPRC,PTPRF,ZFP36L1,CNTN5,AIF1,LOXL3,FLRT3,ALOX5,VAV1,CNN3,CDON,PNP,LILRB4,TNFAIP8L2,COL13A1,P2RY12,DOCK8,ICAM3,CLSTN1,AQP4,PDLIM5,MSN,PCDHB18P,RASAL3,PLPP3,SOCS5,ROBO2,CD74,CTNNB1,PARD3,CDH12,CX3CR1,EPHA3
	GO: Biological Process	GO:0098883	synapse pruning	0.0008149	3.0889	6	11	ITGAM,C1QA,C1QB,C1QC,C3,CX3CR1
	GO: Biological Process	GO:0001774	microglial cell activation	0.001112	2.9539	9	32	ITGAM,ITGB2,PTPRC,AIF1,C1QA,NR1D1,TLR1,TLR2,CX3CR1
	GO: Biological Process	GO:0042110	T cell activation	0.001112	2.9539	30	308	HLA-DMB,HLA-DOA,HLA-DRA,MDK,ITGAM,ITGAX,ITGB2,LAPTM5,GJA1,PTPRC,ZFP36L1,ZFP36L2,CXCR4,AIF1,LOXL3,VAV1,APBB1IP,PNP,LILRB4,TNFAIP8L2,DOCK8,LCP1,WDFY4,LFNG,MSN,BCL11B,RASAL3,SOCS5,CD74,CTNNB1
	GO: Biological Process	GO:0010647	positive regulation of cell communication	0.001151	2.93892	76	1192	SOX11,INTU,CMTM3,CENPJ,TRH,MAOA,ATR,NTSR2,ADGRG1,DTNBP1,TRIM22,ADCYAP1R1,HCST,LAPTM5,CD84,GJA1,S100A13,SULF2,BNIP2,ADRB2,PTPRC,APLN,CXCR4,YAP1,GLI1,ACKR3,UCHL5,HRAS,FGF2,C3,CCR1,TAC1,LOXL3,GPC5,LY86,VAV1,CDON,DOC2B,VEGFB,ROCK2,DOK1,CUX2,HTR2A,P2RY12,NTRK2,FPR1,PRR5,NDFIP2,APOE,CLSTN1,NUPR1,TSPAN5,LFNG,VANGL2,RHOC,CSF1R,SH3GLB1,RAB34,GPR61,GPR137C,TIMP3,TRIM32,FGFBP3,LPAR6,TLR1,TLR2,TSPAN6,AKR1C3,…
	GO: Biological Process	GO:0042330	taxis	0.001151	2.93892	37	432	CMTM3,OPN4,LAMA1,TUBB2B,MDK,ITGAM,ITGB2,ANOS1,CXCR4,ACKR3,CNTN5,HRAS,AIF1,FGF2,CCR1,FLRT3,ALOX5,RAB13,VAV1,VEGFB,DOK1,PLA2G7,P2RY12,MMP28,FPR1,CH25H,S1PR1,EDNRB,VANGL2,BCL11B,CSF1R,ROBO2,CD74,PAX6,CMTM7,CX3CR1,EPHA3
	GO: Biological Process	GO:0023056	positive regulation of signaling	0.001151	2.93892	76	1197	SOX11,INTU,CMTM3,CENPJ,TRH,MAOA,ATR,NTSR2,ADGRG1,DTNBP1,TRIM22,ADCYAP1R1,HCST,LAPTM5,CD84,GJA1,S100A13,SULF2,BNIP2,ADRB2,PTPRC,APLN,CXCR4,YAP1,GLI1,ACKR3,UCHL5,HRAS,FGF2,C3,CCR1,TAC1,LOXL3,GPC5,LY86,VAV1,CDON,DOC2B,VEGFB,ROCK2,DOK1,CUX2,HTR2A,P2RY12,NTRK2,FPR1,PRR5,NDFIP2,APOE,CLSTN1,NUPR1,TSPAN5,LFNG,VANGL2,RHOC,CSF1R,SH3GLB1,RAB34,GPR61,GPR137C,TIMP3,TRIM32,FGFBP3,LPAR6,TLR1,TLR2,TSPAN6,AKR1C3,…
	GO: Biological Process	GO:0071345	cellular response to cytokine stimulus	0.001151	2.93892	50	673	IL13RA1,HK2,MAOA,HLA-DQB1,HLA-DRA,STXBP4,ITGAM,ITGAX,ITGB2,TRIM22,LAPTM5,PTPRC,PTPRF,FCGR1B,ZFP36L1,ZFP36L2,PTPRZ1,CXCR4,YAP1,ACKR3,AIF1,FGF2,CCR1,ALOX5,VAV1,LILRB4,DOK1,FOXO1,MRAS,DOCK8,FPR1,LCP1,NR1D1,AQP4,S1PR1,MSN,MT1X,MT2A,CSF1R,CSF2RA,TRIM32,SIGIRR,SOCS5,TLR2,CD74,PAX6,VAMP8,ENO1,HCLS1,CX3CR1
	GO: Biological Process	GO:0006952	defense response	0.001151	2.93892	62	911	CYBB,HLA-DQB1,HLA-DRA,STXBP4,BLNK,IL17D,MDK,ITGAM,ITGAX,ITGB2,TRIM22,LAPTM5,CD84,GJA1,ADRB2,PTPRC,FCGR1B,CXCR4,HRAS,AIF1,C1QA,C1QB,C1QC,C3,CCR1,TAC1,LOXL3,PLCG2,ALDH2,LY86,KYNU,ALOX5,VAV1,ALOX5AP,NR1D2,LILRB4,PLA2G7,TNFAIP8L2,ANG,FPR1,ICAM3,APOE,NR1D1,NUPR1,AQP4,EDNRB,MT2A,RNASE6,CSF1R,RAB34,TRIM32,SIGIRR,SOCS5,TLR1,TLR2,RNASET2,MYO1F,TSPAN6,CD74,VAMP8,CX3CR1,HERC5
	GO: Biological Process	GO:0034097	response to cytokine	0.001151	2.93892	53	733	IL13RA1,HK2,MAOA,HLA-DQB1,HLA-DRA,STXBP4,ITGAM,ITGAX,ITGB2,TRIM22,LAPTM5,PTPRC,PTPRF,FCGR1B,ZFP36L1,ZFP36L2,PTPRZ1,CXCR4,YAP1,ACKR3,AIF1,FGF2,CCR1,KYNU,ALOX5,VAV1,LILRB4,DOK1,FOXO1,MRAS,DOCK8,FPR1,LCP1,NR1D1,AQP4,S1PR1,MSN,MT1X,MT2A,CSF1R,CSF2RA,TIMP3,TRIM32,SIGIRR,SOCS5,TLR2,CD74,PAX6,CTNNB1,VAMP8,ENO1,HCLS1,CX3CR1
	GO: Biological Process	GO:0046649	lymphocyte activation	0.001151	2.93892	37	436	SOX11,HLA-DMB,HLA-DOA,HLA-DRA,BLNK,MDK,ITGAM,ITGAX,ITGB2,LAPTM5,GJA1,PTPRC,ZFP36L1,ZFP36L2,CXCR4,AIF1,TAC1,LOXL3,PLCG2,VAV1,APBB1IP,PNP,LILRB4,LST1,TNFAIP8L2,LAT2,DOCK8,LCP1,WDFY4,LFNG,MSN,BCL11B,RASAL3,SOCS5,CD74,CTNNB1,CMTM7
	GO: Biological Process	GO:1990169	stress response to copper ion	0.001187	2.92555	5	8	MT1F,MT1G,MT1M,MT1X,MT2A
	GO: Biological Process	GO:0010273	detoxification of copper ion	0.001187	2.92555	5	8	MT1F,MT1G,MT1M,MT1X,MT2A
	GO: Biological Process	GO:0009967	positive regulation of signal transduction	0.001213	2.91614	68	1040	SOX11,INTU,CMTM3,CENPJ,MAOA,ATR,NTSR2,ADGRG1,TRIM22,ADCYAP1R1,HCST,LAPTM5,CD84,GJA1,S100A13,SULF2,BNIP2,ADRB2,PTPRC,CXCR4,YAP1,GLI1,ACKR3,UCHL5,HRAS,FGF2,C3,CCR1,LOXL3,GPC5,LY86,VAV1,CDON,VEGFB,ROCK2,DOK1,CUX2,HTR2A,P2RY12,NTRK2,FPR1,PRR5,NDFIP2,APOE,NUPR1,TSPAN5,LFNG,VANGL2,RHOC,CSF1R,SH3GLB1,RAB34,GPR61,GPR137C,TIMP3,TRIM32,FGFBP3,LPAR6,TLR1,TLR2,TSPAN6,AKR1C3,ROBO2,CD74,ARHGEF3,CTNNB1,HCLS1,CX…
	GO: Biological Process	GO:0010863	positive regulation of phospholipase C activity	0.001321	2.8791	13	76	NTSR2,ADCYAP1R1,HRAS,FGF2,ANG,HTR2A,P2RY12,NTRK2,FPR1,S1PR1,EDNRB,LPAR6,CX3CR1
	GO: Biological Process	GO:1902533	positive regulation of intracellular signal transduction	0.00134	2.8729	49	666	SOX11,ATR,NTSR2,ADGRG1,TRIM22,ADCYAP1R1,HCST,LAPTM5,CD84,GJA1,S100A13,BNIP2,ADRB2,PTPRC,CXCR4,ACKR3,HRAS,FGF2,C3,CCR1,VAV1,CDON,VEGFB,ROCK2,HTR2A,P2RY12,NTRK2,FPR1,PRR5,NDFIP2,APOE,NUPR1,VANGL2,RHOC,CSF1R,SH3GLB1,GPR61,GPR137C,TRIM32,FGFBP3,LPAR6,TLR2,TSPAN6,AKR1C3,CD74,ARHGEF3,CTNNB1,HCLS1,CX3CR1
	GO: Biological Process	GO:0050678	regulation of epithelial cell proliferation	0.00146	2.83565	25	244	RIDA,SOX11,INTU,STXBP4,MDK,GJA1,SULF2,APLN,ZFP36L1,YAP1,GLI1,HRAS,FGF2,ALOX5,VEGFB,ANG,FOXP2,APOE,NR1D1,NUPR1,ATF2,EDNRB,BCL11B,PAX6,CTNNB1
	GO: Biological Process	GO:0006935	chemotaxis	0.001507	2.82189	36	430	CMTM3,LAMA1,TUBB2B,MDK,ITGAM,ITGB2,ANOS1,CXCR4,ACKR3,CNTN5,HRAS,AIF1,FGF2,CCR1,FLRT3,ALOX5,RAB13,VAV1,VEGFB,DOK1,PLA2G7,P2RY12,MMP28,FPR1,CH25H,S1PR1,EDNRB,VANGL2,BCL11B,CSF1R,ROBO2,CD74,PAX6,CMTM7,CX3CR1,EPHA3
	GO: Biological Process	GO:0006954	inflammatory response	0.001507	2.82189	35	413	CYBB,BLNK,IL17D,MDK,ITGAM,ITGB2,GJA1,ADRB2,PTPRC,CXCR4,AIF1,C3,CCR1,TAC1,LOXL3,ALDH2,LY86,ALOX5,ALOX5AP,NR1D2,LILRB4,PLA2G7,TNFAIP8L2,FPR1,APOE,NR1D1,NUPR1,EDNRB,CSF1R,SIGIRR,SOCS5,TLR1,TLR2,VAMP8,CX3CR1
	GO: Biological Process	GO:2000026	regulation of multicellular organismal development	0.001683	2.77392	63	957	CYBB,SOX11,AHI1,HK2,HLA-DOA,HLA-DRA,LAMA1,TMEM176A,IL17D,MDK,ITGAM,ITGAX,ITGB2,MYSM1,GJA1,EFEMP1,ADRB2,PTPRC,PTPRF,ZFP36L1,ZFP36L2,PTPRZ1,CXCR4,YAP1,GLI1,FGF2,C1QC,C3,CCR1,LOXL3,FLRT3,ALOX5,PNP,LILRB4,VEGFB,ROCK2,CUX2,TMEM176B,PLAAT4,NTRK2,ID4,IDH2,APOE,CLSTN1,NR1D1,NUPR1,ATF2,S1PR1,CSF1R,SH3GLB1,RNF6,TRIM32,SOCS5,TLR2,HEY2,ROBO2,CD74,PAX6,CTNNB1,PARD3,TMEM100,HCLS1,CX3CR1
	GO: Biological Process	GO:0061687	detoxification of inorganic compound	0.001683	2.77392	5	9	MT1F,MT1G,MT1M,MT1X,MT2A
	GO: Biological Process	GO:0060193	positive regulation of lipase activity	0.001683	2.77392	14	92	NTSR2,ADCYAP1R1,HRAS,FGF2,ANG,HTR2A,P2RY12,NTRK2,FPR1,S1PR1,EDNRB,RHOC,LPAR6,CX3CR1
	GO: Biological Process	GO:1900274	regulation of phospholipase C activity	0.001683	2.77392	13	80	NTSR2,ADCYAP1R1,HRAS,FGF2,ANG,HTR2A,P2RY12,NTRK2,FPR1,S1PR1,EDNRB,LPAR6,CX3CR1
	GO: Biological Process	GO:0030595	leukocyte chemotaxis	0.001683	2.77392	17	131	MDK,ITGAM,ITGB2,CXCR4,AIF1,CCR1,ALOX5,VAV1,VEGFB,PLA2G7,MMP28,CH25H,S1PR1,EDNRB,CSF1R,CD74,CX3CR1
	GO: Biological Process	GO:0046688	response to copper ion	0.002892	2.5388	7	23	S100A13,MT1F,MT1G,MT1M,MT1X,MT2A,PAM
	GO: Biological Process	GO:0010518	positive regulation of phospholipase activity	0.002995	2.5236	13	85	NTSR2,ADCYAP1R1,HRAS,FGF2,ANG,HTR2A,P2RY12,NTRK2,FPR1,S1PR1,EDNRB,LPAR6,CX3CR1
	GO: Biological Process	GO:0019221	cytokine-mediated signaling pathway	0.002995	2.5236	35	432	IL13RA1,MAOA,HLA-DQB1,HLA-DRA,ITGAM,ITGAX,ITGB2,TRIM22,LAPTM5,PTPRC,PTPRF,FCGR1B,PTPRZ1,CXCR4,YAP1,ACKR3,FGF2,CCR1,ALOX5,VAV1,LILRB4,DOK1,FOXO1,FPR1,LCP1,S1PR1,MSN,MT2A,CSF1R,CSF2RA,TRIM32,SIGIRR,SOCS5,CD74,CX3CR1
	GO: Biological Process	GO:0016477	cell migration	0.002995	2.5236	66	1043	APCDD1,LAMA1,ADGRG1,TUBB2B,MDK,ITGAM,ITGAX,ITGB2,ITGB4,ITGB7,MYSM1,CD84,GJA1,FAP,EFEMP1,PTPRC,PTPRF,PTPRZ1,CXCR4,GLI1,ACKR3,SRGAP1,HRAS,AIF1,FGF2,CCR1,TAC1,GPC5,FLRT3,PLCG2,ALOX5,RAB13,VAV1,VEGFB,ROCK2,PLA2G7,SATB2,TSPAN11,ANG,P2RY12,DOCK8,MMP28,NTRK2,PRR5,CH25H,IDH2,APOE,LCP1,S1PR1,EDNRB,MSN,VANGL2,RHOC,BCL11B,CSF1R,PLPP3,TRIM32,TLR2,MYO1F,SDC3,CD74,PAX6,CTNNB1,PARD3,CX3CR1,EPHA3
	GO: Biological Process	GO:0060326	cell chemotaxis	0.003004	2.5223	20	182	MDK,ITGAM,ITGB2,CXCR4,ACKR3,AIF1,FGF2,CCR1,ALOX5,RAB13,VAV1,VEGFB,PLA2G7,MMP28,CH25H,S1PR1,EDNRB,CSF1R,CD74,CX3CR1
	GO: Biological Process	GO:0032101	regulation of response to external stimulus	0.003427	2.46509	45	624	TUBB2B,MDK,CD84,GJA1,FAP,ADRB2,PTPRC,PTPRF,CXCR4,HRAS,AIF1,FGF2,C3,CCR1,TAC1,PLCG2,ALDH2,LY86,ALOX5,VAV1,ALOX5AP,NR1D2,VEGFB,PLA2G7,TNFAIP8L2,P2RY12,MMP28,ICAM3,APOE,NR1D1,NUPR1,S1PR1,EDNRB,CSF1R,RAB34,SIGIRR,SOCS5,TLR2,MYO1F,TSPAN6,ROBO2,CD74,VAMP8,CX3CR1,HERC5
	GO: Biological Process	GO:0042063	gliogenesis	0.003523	2.45309	25	264	SOX11,APCDD1,ADGRG1,MDK,ITGAM,ITGB4,PHGDH,EFEMP1,PTPRZ1,CXCR4,FGF2,C1QA,P2RY12,NTRK2,MXRA8,ID4,IDH2,NR1D1,CSF1R,PLPP3,TLR2,PAX6,CTNNB1,PARD3,CX3CR1
	GO: Biological Process	GO:0050673	epithelial cell proliferation	0.003523	2.45309	26	281	RIDA,SOX11,INTU,STXBP4,MDK,GJA1,FAP,SULF2,APLN,ZFP36L1,YAP1,GLI1,HRAS,FGF2,ALOX5,VEGFB,ANG,FOXP2,APOE,NR1D1,NUPR1,ATF2,EDNRB,BCL11B,PAX6,CTNNB1
	GO: Biological Process	GO:0002684	positive regulation of immune system process	0.003523	2.45309	41	550	CMTM3,HLA-DMB,HLA-DQB1,HLA-DRA,BLNK,MDK,ITGAM,ITGB2,LAPTM5,CD84,PTPRC,ZFP36L1,FCGR3A,HRAS,AIF1,C1QA,C1QB,C1QC,C3,CCR1,TAC1,PLCG2,VAV1,PNP,LILRB4,VEGFB,PLA2G7,P2RY12,LAT2,DOCK8,FPR1,ICAM3,CSF1R,RASAL3,SOCS5,TLR2,CD74,VAMP8,FYB1,HCLS1,CX3CR1
	GO: Biological Process	GO:0098754	detoxification	0.003735	2.42771	12	76	APOM,MGST1,ALDH2,ALOX5AP,APOE,GSTM2,MT1F,MT1G,MT1M,MT1X,MT2A,AKR7A3
	GO: Biological Process	GO:0002366	leukocyte activation involved in immune response	0.003876	2.41162	35	442	CYBB,HLA-DMB,HLA-DRA,MDK,ITGAM,ITGAX,ITGB2,CD84,S100A13,PTPRC,MGST1,CYB5R3,C3,LOXL3,PLCG2,ALOX5,APBB1IP,PNP,LAT2,FPR1,GMFG,LCP1,LFNG,SLC2A5,ACTR1B,PLEKHO2,SOCS5,TLR2,RNASET2,MYO1F,CD74,FTL,VAMP8,CX3CR1,STOM
	GO: Biological Process	GO:0042116	macrophage activation	0.003876	2.41162	11	65	ITGAM,ITGB2,CD84,PTPRC,AIF1,C1QA,NR1D1,TLR1,TLR2,CD74,CX3CR1
	GO: Biological Process	GO:0097501	stress response to metal ion	0.003876	2.41162	5	11	MT1F,MT1G,MT1M,MT1X,MT2A
	GO: Biological Process	GO:0050900	leukocyte migration	0.003876	2.41162	25	268	MDK,ITGAM,ITGAX,ITGB2,ITGB7,CD84,CXCR4,AIF1,CCR1,ALOX5,VAV1,VEGFB,PLA2G7,P2RY12,DOCK8,MMP28,CH25H,S1PR1,EDNRB,MSN,CSF1R,TLR2,SDC3,CD74,CX3CR1
	GO: Biological Process	GO:0002263	cell activation involved in immune response	0.004164	2.38049	35	445	CYBB,HLA-DMB,HLA-DRA,MDK,ITGAM,ITGAX,ITGB2,CD84,S100A13,PTPRC,MGST1,CYB5R3,C3,LOXL3,PLCG2,ALOX5,APBB1IP,PNP,LAT2,FPR1,GMFG,LCP1,LFNG,SLC2A5,ACTR1B,PLEKHO2,SOCS5,TLR2,RNASET2,MYO1F,CD74,FTL,VAMP8,CX3CR1,STOM
	GO: Biological Process	GO:0045087	innate immune response	0.004288	2.36775	36	465	CYBB,HLA-DQB1,HLA-DRA,STXBP4,ITGAM,TRIM22,CD84,FCGR1B,HRAS,AIF1,C1QA,C1QB,C1QC,C3,TAC1,PLCG2,LY86,KYNU,VAV1,TNFAIP8L2,ANG,ICAM3,APOE,AQP4,MT2A,RNASE6,CSF1R,TRIM32,TLR1,TLR2,RNASET2,MYO1F,CD74,VAMP8,CX3CR1,HERC5
	GO: Biological Process	GO:0009636	response to toxic substance	0.004288	2.36775	17	146	EPHX1,TTPA,APOM,MGST1,ALDH2,ALOX5AP,PON2,APOE,NUPR1,GSTM2,MT1F,MT1G,MT1M,MT1X,MT2A,TLR2,AKR7A3
	GO: Biological Process	GO:0009607	response to biotic stimulus	0.004288	2.36775	54	818	CYBB,ABCA1,HLA-DQB1,HLA-DRA,STXBP4,ITGAM,ITGAX,TRIM22,LAPTM5,CD84,GJA1,FAP,PTPRC,MGST1,FCGR1B,GNG12,CXCR4,YAP1,HRAS,AIF1,C1QA,C1QB,C1QC,C3,TAC1,PLCG2,LY86,KYNU,VAV1,TNFAIP8L2,ANG,ICAM3,APOE,NR1D1,WDFY4,AQP4,EDNRB,MT2A,RNASE6,CSF1R,RAB34,TRIM32,SIGIRR,TLR1,TLR2,RNASET2,MYO1F,TSPAN6,CD74,VAMP8,FAM20A,ENO1,CX3CR1,HERC5
	GO: Biological Process	GO:0071276	cellular response to cadmium ion	0.004288	2.36775	7	26	CYBB,MT1F,MT1G,MT1M,MT1X,MT2A,AKR1C3
	GO: Biological Process	GO:0046651	lymphocyte proliferation	0.004288	2.36775	19	176	SOX11,HLA-DMB,ITGAM,ITGAX,ITGB2,LAPTM5,GJA1,PTPRC,CXCR4,AIF1,TAC1,PNP,LILRB4,LST1,DOCK8,MSN,RASAL3,CD74,CTNNB1
	GO: Biological Process	GO:0070374	positive regulation of ERK1 and ERK2 cascade	0.004288	2.36775	16	132	NTSR2,PTPRC,CXCR4,ACKR3,HRAS,FGF2,C3,CCR1,VEGFB,HTR2A,NTRK2,APOE,CSF1R,FGFBP3,TLR2,CD74
	GO: Biological Process	GO:0007202	activation of phospholipase C activity	0.004288	2.36775	11	67	NTSR2,ADCYAP1R1,ANG,HTR2A,P2RY12,NTRK2,FPR1,S1PR1,EDNRB,LPAR6,CX3CR1
	GO: Biological Process	GO:0032943	mononuclear cell proliferation	0.004816	2.31731	19	178	SOX11,HLA-DMB,ITGAM,ITGAX,ITGB2,LAPTM5,GJA1,PTPRC,CXCR4,AIF1,TAC1,PNP,LILRB4,LST1,DOCK8,MSN,RASAL3,CD74,CTNNB1
	GO: Biological Process	GO:1902105	regulation of leukocyte differentiation	0.005108	2.29175	19	179	HLA-DOA,HLA-DRA,TMEM176A,MDK,ITGAM,PTPRC,ZFP36L1,ZFP36L2,C1QC,CCR1,LOXL3,PNP,LILRB4,TMEM176B,CSF1R,SOCS5,CD74,CTNNB1,HCLS1
	GO: Biological Process	GO:0070661	leukocyte proliferation	0.005602	2.25166	20	196	SOX11,HLA-DMB,ITGAM,ITGAX,ITGB2,LAPTM5,GJA1,PTPRC,CXCR4,AIF1,TAC1,PNP,LILRB4,LST1,DOCK8,MSN,CSF1R,RASAL3,CD74,CTNNB1
	GO: Biological Process	GO:0150064	vertebrate eye-specific patterning	0.005788	2.23747	3	3	ITGAM,C1QA,C3
	GO: Biological Process	GO:0010517	regulation of phospholipase activity	0.005788	2.23747	13	95	NTSR2,ADCYAP1R1,HRAS,FGF2,ANG,HTR2A,P2RY12,NTRK2,FPR1,S1PR1,EDNRB,LPAR6,CX3CR1
	GO: Biological Process	GO:0007186	G protein-coupled receptor signaling pathway	0.005974	2.22373	38	515	ABCA1,OPN4,TRH,NTSR2,P2RY13,ADGRG1,ADCYAP1R1,ADRB2,APLN,GNG12,CXCR4,ACKR3,GLRB,C3,CCR1,TAC1,VAV1,ADGRA3,ROCK2,HTR2A,P2RY12,GPR34,FPR1,GPR143,APOE,S1PR1,RGS10,EDNRB,RHOC,RGS18,GPR61,LPAR6,AKR1C3,RASD1,RORB,ARHGEF3,PARD3,CX3CR1
	GO: Biological Process	GO:0002274	myeloid leukocyte activation	0.006606	2.18006	33	424	CYBB,ITGAM,ITGAX,ITGB2,CD84,S100A13,PTPRC,MGST1,CYB5R3,AIF1,C1QA,C3,ALOX5,PNP,LILRB4,LAT2,FPR1,GMFG,NR1D1,SLC2A5,ACTR1B,MT1G,PLEKHO2,TLR1,TLR2,RNASET2,MYO1F,CD74,FTL,VAMP8,FYB1,CX3CR1,STOM
	GO: Biological Process	GO:0150146	cell junction disassembly	0.0067	2.17393	6	20	ITGAM,C1QA,C1QB,C1QC,C3,CX3CR1
	GO: Biological Process	GO:0002455	humoral immune response mediated by circulating immunoglobulin	0.0067	2.17393	6	20	HLA-DQB1,PTPRC,C1QA,C1QB,C1QC,C3
	GO: Biological Process	GO:0060191	regulation of lipase activity	0.006944	2.15839	14	111	NTSR2,ADCYAP1R1,HRAS,FGF2,ANG,HTR2A,P2RY12,NTRK2,FPR1,S1PR1,EDNRB,RHOC,LPAR6,CX3CR1
	GO: Biological Process	GO:0007159	leukocyte cell-cell adhesion	0.009036	2.04402	21	221	HLA-DMB,HLA-DRA,MDK,ITGAM,ITGB2,ITGB7,LAPTM5,PTPRC,AIF1,LOXL3,ALOX5,VAV1,PNP,LILRB4,TNFAIP8L2,DOCK8,MSN,RASAL3,SOCS5,CD74,CX3CR1
	GO: Biological Process	GO:0008284	positive regulation of cell population proliferation	0.009516	2.02155	42	607	SOX11,IL13RA1,HLA-DMB,STXBP4,ADGRG1,MDK,ITGAX,S100A6,GJA1,S100A13,EFEMP1,ADRB2,PTPRC,APLN,PTPRZ1,YAP1,GLI1,HRAS,AIF1,FGF2,TAC1,CDON,PNP,VEGFB,ANG,HTR2A,FOXP2,NTRK2,ID4,PRC1,ATF2,S1PR1,EDNRB,CSF1R,RASAL3,AKR1C3,HEY2,CD74,PAX6,CTNNB1,HCLS1,CX3CR1
	GO: Biological Process	GO:1903707	negative regulation of hemopoiesis	0.01035	1.98506	10	63	TMEM176A,IL17D,MDK,C1QC,LOXL3,LILRB4,TMEM176B,SOCS5,CD74,CTNNB1
	GO: Biological Process	GO:0050865	regulation of cell activation	0.01084	1.96497	29	364	SOX11,HLA-DMB,HLA-DOA,HLA-DRA,MDK,ITGAM,ITGB2,LAPTM5,CD84,ADRB2,PTPRC,ZFP36L1,ZFP36L2,AIF1,TAC1,LOXL3,VAV1,PNP,LILRB4,LST1,TNFAIP8L2,DOCK8,APOE,NR1D1,RASAL3,SOCS5,CD74,CTNNB1,VAMP8
	GO: Biological Process	GO:0051707	response to other organism	0.01084	1.96497	51	794	CYBB,ABCA1,HLA-DQB1,HLA-DRA,STXBP4,ITGAM,ITGAX,TRIM22,CD84,GJA1,PTPRC,MGST1,FCGR1B,GNG12,CXCR4,HRAS,AIF1,C1QA,C1QB,C1QC,C3,TAC1,PLCG2,LY86,KYNU,VAV1,TNFAIP8L2,ANG,ICAM3,APOE,NR1D1,WDFY4,AQP4,EDNRB,MT2A,RNASE6,CSF1R,RAB34,TRIM32,SIGIRR,TLR1,TLR2,RNASET2,MYO1F,TSPAN6,CD74,VAMP8,FAM20A,ENO1,CX3CR1,HERC5
	GO: Biological Process	GO:0001523	retinoid metabolic process	0.01091	1.96218	9	52	PNPLA4,APOM,GPC5,CYP4V2,RDH10,APOE,DHRS9,AKR1C3,SDC3
	GO: Biological Process	GO:0043207	response to external biotic stimulus	0.01121	1.95039	51	796	CYBB,ABCA1,HLA-DQB1,HLA-DRA,STXBP4,ITGAM,ITGAX,TRIM22,CD84,GJA1,PTPRC,MGST1,FCGR1B,GNG12,CXCR4,HRAS,AIF1,C1QA,C1QB,C1QC,C3,TAC1,PLCG2,LY86,KYNU,VAV1,TNFAIP8L2,ANG,ICAM3,APOE,NR1D1,WDFY4,AQP4,EDNRB,MT2A,RNASE6,CSF1R,RAB34,TRIM32,SIGIRR,TLR1,TLR2,RNASET2,MYO1F,TSPAN6,CD74,VAMP8,FAM20A,ENO1,CX3CR1,HERC5
	GO: Biological Process	GO:0006875	cellular metal ion homeostasis	0.01122	1.95001	30	384	CYBRD1,ADCYAP1R1,GJA1,ADRB2,PTPRC,CXCR4,ACKR3,ATP2C2,FGF2,CCR1,TAC1,CACNA1G,PLCG2,HTR2A,FPR1,APOE,CLSTN1,SLC40A1,S1PR1,EDNRB,GSTM2,MT1F,MT1G,MT1M,MT1X,MT2A,LPAR6,FTL,ATOX1,CX3CR1
	GO: Biological Process	GO:0009611	response to wounding	0.01166	1.9333	33	441	DTNBP1,MDK,ITGB4,GJA1,FAP,SULF2,ADRB2,PTPRF,ZFP36L1,ZFP36L2,CXCR4,YAP1,GLI1,HRAS,FGF2,C3,CCR1,FLRT3,PLCG2,ALOX5,VAV1,VEGFB,P2RY12,DOCK8,APOE,LCP1,VANGL2,RHOC,PLPP3,SYTL4,PAX6,PARD3,CX3CR1
	GO: Biological Process	GO:0042098	T cell proliferation	0.01207	1.91829	15	133	HLA-DMB,ITGAM,ITGAX,ITGB2,LAPTM5,GJA1,PTPRC,CXCR4,AIF1,PNP,LILRB4,DOCK8,MSN,RASAL3,CTNNB1
	GO: Biological Process	GO:0002694	regulation of leukocyte activation	0.01207	1.91829	27	332	SOX11,HLA-DMB,HLA-DOA,HLA-DRA,MDK,ITGAM,ITGB2,LAPTM5,CD84,PTPRC,ZFP36L1,ZFP36L2,AIF1,TAC1,LOXL3,VAV1,PNP,LILRB4,LST1,TNFAIP8L2,DOCK8,NR1D1,RASAL3,SOCS5,CD74,CTNNB1,VAMP8
	GO: Biological Process	GO:0001568	blood vessel development	0.01207	1.91829	36	500	CYBB,HK2,LAMA1,ADGRG1,MDK,ITGAX,ITGB2,GJA1,FAP,ADRB2,APLN,ZFP36L1,CXCR4,YAP1,ACKR3,FGF2,C3,ALOX5,VEGFB,ROCK2,FOXO1,ANG,NTRK2,EFEMP2,APOE,ATF2,S1PR1,VANGL2,PLPP3,HEY2,ROBO2,TNFAIP2,PAX6,CTNNB1,TMEM100,CX3CR1
	GO: Biological Process	GO:0035295	tube development	0.01216	1.91507	49	760	CYBB,SOX11,INTU,AHI1,HK2,SPINK2,LAMA1,ADGRG1,MDK,ITGAX,ITGB2,PHGDH,GJA1,FAP,ADRB2,APLN,ZFP36L1,NFIA,CXCR4,FMN1,YAP1,GLI1,ACKR3,FGF2,C3,LOXL3,ALOX5,VEGFB,ROCK2,ANG,FOXP2,NTRK2,EFEMP2,RDH10,PIFO,APOE,ATF2,S1PR1,EDNRB,VANGL2,CSF1R,HEY2,ROBO2,TNFAIP2,PAX6,CTNNB1,TMEM100,CX3CR1,SMAD9
	GO: Biological Process	GO:0010837	regulation of keratinocyte proliferation	0.01267	1.89722	6	23	INTU,STXBP4,MDK,ZFP36L1,YAP1,BCL11B
	GO: Biological Process	GO:0002521	leukocyte differentiation	0.01267	1.89722	27	334	HLA-DOA,HLA-DRA,BLNK,TMEM176A,MDK,ITGAM,PTPRC,ZFP36L1,ZFP36L2,C1QC,CCR1,LOXL3,PLCG2,VAV1,PNP,LILRB4,TMEM176B,LFNG,MT1G,BCL11B,CSF1R,SOCS5,TLR2,CD74,CTNNB1,CMTM7,HCLS1
	GO: Biological Process	GO:0098542	defense response to other organism	0.01267	1.89722	40	581	CYBB,HLA-DQB1,HLA-DRA,STXBP4,ITGAM,ITGAX,TRIM22,CD84,PTPRC,FCGR1B,HRAS,AIF1,C1QA,C1QB,C1QC,C3,TAC1,PLCG2,LY86,KYNU,VAV1,TNFAIP8L2,ANG,ICAM3,APOE,AQP4,MT2A,RNASE6,CSF1R,RAB34,TRIM32,TLR1,TLR2,RNASET2,MYO1F,TSPAN6,CD74,VAMP8,CX3CR1,HERC5
	GO: Biological Process	GO:0050727	regulation of inflammatory response	0.01267	1.89722	19	197	MDK,ADRB2,PTPRC,C3,TAC1,ALDH2,ALOX5,ALOX5AP,NR1D2,PLA2G7,TNFAIP8L2,APOE,NR1D1,NUPR1,EDNRB,SOCS5,TLR2,VAMP8,CX3CR1
	GO: Biological Process	GO:0002697	regulation of immune effector process	0.01412	1.85017	21	232	HLA-DMB,HLA-DRA,ITGAM,ITGB2,LAPTM5,CD84,PTPRC,C1QA,C1QB,C1QC,C3,LOXL3,VAV1,PNP,LILRB4,SOCS5,TLR2,TSPAN6,CD74,VAMP8,HERC5
	GO: Biological Process	GO:0032642	regulation of chemokine production	0.01432	1.84406	9	55	CD84,AIF1,LILRB4,CSF1R,TRIM32,SIGIRR,SOCS5,TLR2,CD74
	GO: Biological Process	GO:0042127	regulation of cell population proliferation	0.01463	1.83476	65	1109	RIDA,SOX11,IL13RA1,INTU,HLA-DMB,STXBP4,ADGRG1,MDK,ITGAX,LAPTM5,S100A6,GJA1,S100A13,FAP,SULF2,EFEMP1,ADRB2,PTPRC,APLN,PTPRF,NUAK1,ZFP36L1,PTPRZ1,YAP1,GLI1,ACKR3,HRAS,AIF1,FGF2,TAC1,DLEC1,ALOX5,CDON,PNP,LILRB4,VEGFB,LST1,FOXO1,ANG,HTR2A,PLAAT4,FOXP2,NTRK2,EFEMP2,ID4,IDH2,APOE,PRC1,NR1D1,NUPR1,ATF2,S1PR1,EDNRB,BCL11B,CSF1R,RASAL3,TRIM32,TLR2,AKR1C3,HEY2,CD74,PAX6,CTNNB1,HCLS1,CX3CR1
	GO: Biological Process	GO:0150062	complement-mediated synapse pruning	0.01463	1.83476	3	4	ITGAM,C1QA,C3
	GO: Biological Process	GO:2000179	positive regulation of neural precursor cell proliferation	0.01463	1.83476	8	44	ADGRG1,MDK,GLI1,FGF2,CDON,PAX6,CTNNB1,CX3CR1
	GO: Biological Process	GO:0002252	immune effector process	0.01463	1.83476	47	729	CYBB,HLA-DMB,HLA-DQB1,HLA-DRA,MDK,ITGAM,ITGAX,ITGB2,TRIM22,LAPTM5,CD84,S100A13,PTPRC,MGST1,FCGR3A,CYB5R3,C1QA,C1QB,C1QC,C3,LOXL3,PLCG2,ALOX5,VAV1,APBB1IP,PNP,LILRB4,LAT2,FPR1,GMFG,LCP1,LFNG,SLC2A5,ACTR1B,RNASE6,PLEKHO2,SOCS5,TLR2,RNASET2,MYO1F,TSPAN6,CD74,FTL,VAMP8,CX3CR1,HERC5,STOM
	GO: Biological Process	GO:0030003	cellular cation homeostasis	0.01463	1.83476	32	432	CYBRD1,TTPA,ADCYAP1R1,GJA1,ADRB2,PTPRC,CXCR4,ACKR3,ATP2C2,FGF2,CCR1,TAC1,CACNA1G,PLCG2,HTR2A,FPR1,APOE,CLSTN1,SLC40A1,S1PR1,EDNRB,GSTM2,MT1F,MT1G,MT1M,MT1X,MT2A,LPAR6,FTL,ATOX1,SLC4A4,CX3CR1
	GO: Biological Process	GO:0072507	divalent inorganic cation homeostasis	0.01574	1.803	27	341	ADCYAP1R1,GJA1,ADRB2,PTPRC,CXCR4,ACKR3,ATP2C2,FGF2,CCR1,TAC1,CACNA1G,PLCG2,HTR2A,FPR1,APOE,CLSTN1,S1PR1,EDNRB,GSTM2,MT1F,MT1G,MT1M,MT1X,MT2A,LPAR6,FAM20A,CX3CR1
	GO: Biological Process	GO:0072503	cellular divalent inorganic cation homeostasis	0.01643	1.78436	26	324	ADCYAP1R1,GJA1,ADRB2,PTPRC,CXCR4,ACKR3,ATP2C2,FGF2,CCR1,TAC1,CACNA1G,PLCG2,HTR2A,FPR1,APOE,CLSTN1,S1PR1,EDNRB,GSTM2,MT1F,MT1G,MT1M,MT1X,MT2A,LPAR6,CX3CR1
	GO: Biological Process	GO:0032787	monocarboxylic acid metabolic process	0.01652	1.78199	30	398	EPHX1,HK2,PHGDH,FAH,FADS2,ACSM5,C3,ACAA2,ECI2,ABHD1,KYNU,ALOX5,ALOX5AP,CYP4V2,HTR2A,CH25H,RDH10,PON2,IDH2,ACSF2,NR1D1,NUPR1,CREM,GSTM2,DHRS9,AKR1C3,PAM,CD74,SLC4A4,ENO1
	GO: Biological Process	GO:0055082	cellular chemical homeostasis	0.01668	1.7778	38	553	HK2,CYBRD1,STXBP4,TTPA,ADCYAP1R1,GJA1,ADRB2,PTPRC,CXCR4,ACKR3,ATP2C2,FGF2,CCR1,TAC1,CACNA1G,PLCG2,FOXO1,HTR2A,FPR1,APOE,CLSTN1,NR1D1,AQP4,SLC40A1,S1PR1,EDNRB,GSTM2,MT1F,MT1G,MT1M,MT1X,MT2A,RAB34,LPAR6,FTL,ATOX1,SLC4A4,CX3CR1
	GO: Biological Process	GO:0016101	diterpenoid metabolic process	0.01668	1.7778	9	57	PNPLA4,APOM,GPC5,CYP4V2,RDH10,APOE,DHRS9,AKR1C3,SDC3
	GO: Biological Process	GO:0032602	chemokine production	0.01668	1.7778	9	57	CD84,AIF1,LILRB4,CSF1R,TRIM32,SIGIRR,SOCS5,TLR2,CD74
	GO: Biological Process	GO:0019725	cellular homeostasis	0.01677	1.77547	43	654	CYBB,HK2,CYBRD1,STXBP4,TTPA,ADCYAP1R1,GJA1,ADRB2,PTPRC,CXCR4,ACKR3,ATP2C2,FGF2,CCR1,TAC1,CACNA1G,PLCG2,FOXO1,HTR2A,FPR1,BAG3,POLE4,APOE,CLSTN1,NR1D1,AQP4,SLC40A1,S1PR1,EDNRB,GSTM2,MT1F,MT1G,MT1M,MT1X,MT2A,RAB34,TRIM32,LPAR6,FTL,ATOX1,SLC4A4,FGGY,CX3CR1
	GO: Biological Process	GO:0006873	cellular ion homeostasis	0.01715	1.76574	32	438	CYBRD1,TTPA,ADCYAP1R1,GJA1,ADRB2,PTPRC,CXCR4,ACKR3,ATP2C2,FGF2,CCR1,TAC1,CACNA1G,PLCG2,HTR2A,FPR1,APOE,CLSTN1,SLC40A1,S1PR1,EDNRB,GSTM2,MT1F,MT1G,MT1M,MT1X,MT2A,LPAR6,FTL,ATOX1,SLC4A4,CX3CR1
	GO: Biological Process	GO:0048514	blood vessel morphogenesis	0.01841	1.73495	32	440	CYBB,HK2,LAMA1,ADGRG1,MDK,ITGAX,ITGB2,GJA1,FAP,ADRB2,APLN,ZFP36L1,CXCR4,YAP1,ACKR3,FGF2,C3,ALOX5,VEGFB,ROCK2,ANG,NTRK2,EFEMP2,APOE,ATF2,S1PR1,VANGL2,HEY2,TNFAIP2,CTNNB1,TMEM100,CX3CR1
	GO: Biological Process	GO:0002687	positive regulation of leukocyte migration	0.01885	1.72469	11	84	MDK,AIF1,CCR1,VEGFB,PLA2G7,P2RY12,DOCK8,CSF1R,TLR2,CD74,CX3CR1
	GO: Biological Process	GO:0071280	cellular response to copper ion	0.01935	1.71332	5	17	MT1F,MT1G,MT1M,MT1X,MT2A
	GO: Biological Process	GO:0031347	regulation of defense response	0.02008	1.69724	29	386	MDK,GJA1,ADRB2,PTPRC,HRAS,C3,TAC1,PLCG2,ALDH2,ALOX5,VAV1,ALOX5AP,NR1D2,PLA2G7,TNFAIP8L2,ICAM3,APOE,NR1D1,NUPR1,EDNRB,RAB34,SOCS5,TLR2,MYO1F,TSPAN6,CD74,VAMP8,CX3CR1,HERC5
	GO: Biological Process	GO:0072524	pyridine-containing compound metabolic process	0.02014	1.69594	6	26	RNLS,NADK2,KYNU,PNP,PSAT1,IDH2
	GO: Biological Process	GO:1903706	regulation of hemopoiesis	0.02014	1.69594	21	242	HLA-DOA,HLA-DRA,TMEM176A,IL17D,MDK,ITGAM,MYSM1,PTPRC,ZFP36L1,ZFP36L2,C1QC,CCR1,LOXL3,PNP,LILRB4,TMEM176B,CSF1R,SOCS5,CD74,CTNNB1,HCLS1
	GO: Biological Process	GO:0045595	regulation of cell differentiation	0.02026	1.69336	65	1130	SOX11,ABCA1,AHI1,HLA-DOA,HLA-DRA,TMEM176A,GDPD2,MDK,ITGAM,TTPA,GJA1,BNIP2,EFEMP1,PTPRC,PTPRF,ZFP36L1,ZFP36L2,PTPRZ1,CXCR4,YAP1,GLI1,VWC2L,FGF2,C1QC,CCR1,LOXL3,ALOX5,NR1D2,CDON,PNP,LILRB4,ROCK2,FOXO1,CUX2,HTR2A,TMEM176B,PLAAT4,P2RY12,NTRK2,EFEMP2,ID4,IDH2,APOE,NR1D1,EDNRB,BCL11B,CSF1R,SH3GLB1,RNF6,TRIM32,SOCS5,TLR2,MKX,HEY2,ROBO2,CD74,RORB,PAX6,CTNNB1,TMEM100,HCLS1,CX3CR1,MBNL3,EPHA3,SMAD9
	GO: Biological Process	GO:0001819	positive regulation of cytokine production	0.02154	1.66675	22	261	CYBB,IL17D,MDK,LAPTM5,CD84,SULF2,PTPRC,HRAS,AIF1,C3,PLCG2,ROCK2,CLEC9A,POLR2F,ATF2,CSF1R,TRIM32,TLR1,TLR2,TSPAN6,CD74,CTNNB1
	GO: Biological Process	GO:1903131	mononuclear cell differentiation	0.02223	1.65306	22	262	HLA-DOA,HLA-DRA,BLNK,TMEM176A,MDK,PTPRC,ZFP36L1,ZFP36L2,LOXL3,PLCG2,VAV1,PNP,LILRB4,TMEM176B,LFNG,MT1G,BCL11B,CSF1R,SOCS5,CD74,CTNNB1,CMTM7
	GO: Biological Process	GO:0097529	myeloid leukocyte migration	0.02223	1.65306	14	130	MDK,ITGAM,ITGB2,AIF1,CCR1,VAV1,VEGFB,PLA2G7,P2RY12,MMP28,EDNRB,CSF1R,CD74,CX3CR1
	GO: Biological Process	GO:0030335	positive regulation of cell migration	0.02223	1.65306	29	390	MDK,ITGAX,PTPRC,PTPRZ1,CXCR4,GLI1,ACKR3,HRAS,AIF1,FGF2,CCR1,TAC1,PLCG2,VEGFB,ROCK2,PLA2G7,P2RY12,DOCK8,PRR5,S1PR1,RHOC,CSF1R,PLPP3,TRIM32,TLR2,MYO1F,CD74,PAX6,CX3CR1
	GO: Biological Process	GO:0001944	vasculature development	0.02248	1.6482	36	526	CYBB,HK2,LAMA1,ADGRG1,MDK,ITGAX,ITGB2,GJA1,FAP,ADRB2,APLN,ZFP36L1,CXCR4,YAP1,ACKR3,FGF2,C3,ALOX5,VEGFB,ROCK2,FOXO1,ANG,NTRK2,EFEMP2,APOE,ATF2,S1PR1,VANGL2,PLPP3,HEY2,ROBO2,TNFAIP2,PAX6,CTNNB1,TMEM100,CX3CR1
	GO: Biological Process	GO:0021782	glial cell development	0.02286	1.64092	12	101	SOX11,MDK,ITGAM,ITGB4,PHGDH,C1QA,NTRK2,MXRA8,ID4,NR1D1,TLR2,PARD3
	GO: Biological Process	GO:0071294	cellular response to zinc ion	0.02293	1.6396	5	18	MT1F,MT1G,MT1M,MT1X,MT2A
	GO: Biological Process	GO:1903975	regulation of glial cell migration	0.02293	1.6396	5	18	EFEMP1,PTPRZ1,P2RY12,IDH2,CX3CR1
	GO: Biological Process	GO:0050866	negative regulation of cell activation	0.02293	1.6396	14	131	SOX11,MDK,LAPTM5,CD84,ADRB2,PTPRC,LOXL3,LILRB4,LST1,TNFAIP8L2,APOE,NR1D1,SOCS5,CD74
	GO: Biological Process	GO:0010001	glial cell differentiation	0.02419	1.61636	18	196	SOX11,MDK,ITGAM,ITGB4,PHGDH,PTPRZ1,CXCR4,FGF2,C1QA,NTRK2,MXRA8,ID4,NR1D1,PLPP3,TLR2,PAX6,CTNNB1,PARD3
	GO: Biological Process	GO:0070371	ERK1 and ERK2 cascade	0.02419	1.61636	19	213	NTSR2,PTPRC,ZFP36L1,ZFP36L2,CXCR4,ACKR3,HRAS,FGF2,C3,CCR1,VEGFB,HTR2A,NTRK2,APOE,CSF1R,TIMP3,FGFBP3,TLR2,CD74
	GO: Biological Process	GO:0055065	metal ion homeostasis	0.02419	1.61636	31	432	CYBRD1,ADCYAP1R1,GJA1,ADRB2,PTPRC,CXCR4,ACKR3,ATP2C2,FGF2,CCR1,TAC1,CACNA1G,PLCG2,HTR2A,FPR1,APOE,CLSTN1,SLC40A1,S1PR1,EDNRB,GSTM2,MT1F,MT1G,MT1M,MT1X,MT2A,LPAR6,FTL,ATOX1,FAM20A,CX3CR1
	GO: Biological Process	GO:0050776	regulation of immune response	0.02527	1.59739	34	492	CMTM3,HLA-DMB,HLA-DQB1,HLA-DRA,BLNK,ITGAM,ITGB2,ITGB7,HCST,LAPTM5,CD84,PTPRC,FCGR1B,FCGR3A,HRAS,C1QA,C1QB,C1QC,C3,LOXL3,PLCG2,VAV1,PNP,LILRB4,LAT2,FPR1,ICAM3,APOE,SOCS5,TLR2,MYO1F,CD74,VAMP8,FYB1
	GO: Biological Process	GO:1902106	negative regulation of leukocyte differentiation	0.02527	1.59739	9	62	TMEM176A,MDK,C1QC,LOXL3,LILRB4,TMEM176B,SOCS5,CD74,CTNNB1
	GO: Biological Process	GO:0071674	mononuclear cell migration	0.02527	1.59739	12	103	MDK,ITGB7,CXCR4,AIF1,CCR1,ALOX5,PLA2G7,DOCK8,CH25H,S1PR1,MSN,CSF1R
	GO: Biological Process	GO:0051272	positive regulation of cellular component movement	0.02536	1.59585	30	415	TUBB2B,MDK,ITGAX,PTPRC,PTPRZ1,CXCR4,GLI1,ACKR3,HRAS,AIF1,FGF2,CCR1,TAC1,PLCG2,VEGFB,ROCK2,PLA2G7,P2RY12,DOCK8,PRR5,S1PR1,RHOC,CSF1R,PLPP3,TRIM32,TLR2,MYO1F,CD74,PAX6,CX3CR1
	GO: Biological Process	GO:0009913	epidermal cell differentiation	0.02536	1.59585	13	118	INTU,ZFP36L1,YAP1,GLI1,STRC,ROCK2,PLAAT4,BCL11B,TMEM132E,AKR1C3,HEY2,PAX6,CTNNB1
	GO: Biological Process	GO:0043616	keratinocyte proliferation	0.02559	1.59193	6	28	INTU,STXBP4,MDK,ZFP36L1,YAP1,BCL11B
	GO: Biological Process	GO:0061756	leukocyte adhesion to vascular endothelial cell	0.02559	1.59193	6	28	MDK,ITGAM,ITGB2,ITGB7,ALOX5,CX3CR1
	GO: Biological Process	GO:1903708	positive regulation of hemopoiesis	0.02625	1.58087	12	104	HLA-DRA,MDK,ITGAM,PTPRC,ZFP36L1,CCR1,PNP,LILRB4,CSF1R,SOCS5,CD74,HCLS1
	GO: Biological Process	GO:1902107	positive regulation of leukocyte differentiation	0.02625	1.58087	12	104	HLA-DRA,MDK,ITGAM,PTPRC,ZFP36L1,CCR1,PNP,LILRB4,CSF1R,SOCS5,CD74,HCLS1
	GO: Biological Process	GO:2000177	regulation of neural precursor cell proliferation	0.02636	1.57905	10	76	ADGRG1,MDK,PTPRZ1,GLI1,FGF2,CDON,FOXO1,PAX6,CTNNB1,CX3CR1
	GO: Biological Process	GO:0006721	terpenoid metabolic process	0.02664	1.57447	9	63	PNPLA4,APOM,GPC5,CYP4V2,RDH10,APOE,DHRS9,AKR1C3,SDC3
	GO: Biological Process	GO:0050778	positive regulation of immune response	0.02696	1.56928	27	361	CMTM3,HLA-DMB,HLA-DQB1,HLA-DRA,BLNK,ITGAM,ITGB2,LAPTM5,PTPRC,FCGR3A,HRAS,C1QA,C1QB,C1QC,C3,PLCG2,VAV1,PNP,LILRB4,LAT2,FPR1,ICAM3,SOCS5,TLR2,CD74,VAMP8,FYB1
	GO: Biological Process	GO:0002286	T cell activation involved in immune response	0.02766	1.55815	8	51	HLA-DMB,HLA-DRA,MDK,LOXL3,APBB1IP,LCP1,SOCS5,CD74
	GO: Biological Process	GO:0051057	positive regulation of small GTPase mediated signal transduction	0.02766	1.55815	8	51	ADGRG1,ADCYAP1R1,BNIP2,HRAS,VAV1,CDON,LPAR6,ARHGEF3
	GO: Biological Process	GO:0140352	export from cell	0.02775	1.55674	59	1021	CYBB,SOX11,ABCA1,AHI1,MYOM1,TRH,STXBP4,ISLR,DTNBP1,ITGAM,ITGAX,ITGB2,CD84,GJA1,S100A13,KCNE4,ADRB2,PTPRC,APLN,MGST1,CYB5R3,KCNQ1,C3,CCR1,TAC1,CACNA1G,ALOX5,RAB13,PNP,DOC2B,VEGFB,ANG,HTR2A,RHBDF2,P2RY12,LAT2,NTRK2,FPR1,GMFG,IDH2,APOE,NR1D1,SLC40A1,SLC2A5,ACTR1B,RAB34,TIMP3,SYTL4,PLEKHO2,TLR2,RNASET2,MYO1F,PAM,FTL,TNFAIP2,PAX6,SLC4A4,VAMP8,STOM
	GO: Biological Process	GO:0007204	positive regulation of cytosolic calcium ion concentration	0.02815	1.55052	18	201	ADCYAP1R1,GJA1,ADRB2,PTPRC,CXCR4,ACKR3,FGF2,CCR1,TAC1,CACNA1G,PLCG2,HTR2A,FPR1,S1PR1,EDNRB,GSTM2,LPAR6,CX3CR1
	GO: Biological Process	GO:0051249	regulation of lymphocyte activation	0.02825	1.54898	22	271	SOX11,HLA-DMB,HLA-DOA,HLA-DRA,MDK,LAPTM5,PTPRC,ZFP36L1,ZFP36L2,AIF1,TAC1,LOXL3,VAV1,PNP,LILRB4,LST1,TNFAIP8L2,DOCK8,RASAL3,SOCS5,CD74,CTNNB1
	GO: Biological Process	GO:2000147	positive regulation of cell motility	0.02914	1.53551	29	402	MDK,ITGAX,PTPRC,PTPRZ1,CXCR4,GLI1,ACKR3,HRAS,AIF1,FGF2,CCR1,TAC1,PLCG2,VEGFB,ROCK2,PLA2G7,P2RY12,DOCK8,PRR5,S1PR1,RHOC,CSF1R,PLPP3,TRIM32,TLR2,MYO1F,CD74,PAX6,CX3CR1
	GO: Biological Process	GO:1903039	positive regulation of leukocyte cell-cell adhesion	0.02981	1.52564	14	137	HLA-DMB,HLA-DRA,MDK,ITGB2,PTPRC,AIF1,ALOX5,VAV1,PNP,LILRB4,DOCK8,RASAL3,SOCS5,CD74
	GO: Biological Process	GO:0002699	positive regulation of immune effector process	0.02981	1.52564	14	137	HLA-DMB,HLA-DRA,ITGAM,ITGB2,LAPTM5,CD84,PTPRC,C3,VAV1,PNP,SOCS5,TLR2,CD74,VAMP8
	GO: Biological Process	GO:0050921	positive regulation of chemotaxis	0.02981	1.52564	11	92	MDK,CXCR4,AIF1,FGF2,CCR1,VEGFB,PLA2G7,P2RY12,S1PR1,CSF1R,CD74
	GO: Biological Process	GO:0001816	cytokine production	0.0306	1.51428	33	482	CYBB,UBE2L6,ADGRG1,IL17D,MDK,LAPTM5,CD84,S100A13,SULF2,PTPRC,HRAS,AIF1,C3,PLCG2,ALOX5,PNP,LILRB4,ROCK2,CLEC9A,POLR2F,AQP4,ATF2,CSF1R,TRIM32,SIGIRR,SOCS5,TLR1,TLR2,TSPAN6,CD74,CTNNB1,CX3CR1,HERC5
	GO: Biological Process	GO:0002791	regulation of peptide secretion	0.03118	1.50612	21	256	AHI1,MYOM1,TRH,STXBP4,GJA1,APLN,KCNQ1,ALOX5,DOC2B,ANG,RHBDF2,IDH2,APOE,NR1D1,RAB34,SYTL4,TLR2,PAM,CD74,PAX6,VAMP8
	GO: Biological Process	GO:0002092	positive regulation of receptor internalization	0.03121	1.50571	5	20	AHI1,DTNBP1,APLN,PLCG2,PARD3
	GO: Biological Process	GO:0051093	negative regulation of developmental process	0.03121	1.50571	41	645	SOX11,ABCA1,TMEM176A,IL17D,DTNBP1,MDK,TTPA,GJA1,EFEMP1,ADRB2,ZFP36L1,ZFP36L2,PTPRZ1,YAP1,C1QC,CCR1,LOXL3,ALOX5,LILRB4,ROCK2,FOXO1,TMEM176B,P2RY12,ID4,IDH2,APOE,NR1D1,ATF2,EDNRB,RNF6,SOCS5,TLR2,MKX,HEY2,ROBO2,CD74,RORB,PAX6,CTNNB1,CX3CR1,MBNL3
	GO: Biological Process	GO:0008347	glial cell migration	0.03293	1.48241	8	53	APCDD1,ADGRG1,EFEMP1,PTPRZ1,P2RY12,IDH2,CTNNB1,CX3CR1
	GO: Biological Process	GO:0061041	regulation of wound healing	0.03474	1.45917	10	80	GJA1,FAP,ADRB2,CXCR4,HRAS,FGF2,ALOX5,VEGFB,APOE,PLPP3
	GO: Biological Process	GO:1903034	regulation of response to wounding	0.03474	1.45917	12	109	MDK,GJA1,FAP,ADRB2,PTPRF,CXCR4,HRAS,FGF2,ALOX5,VEGFB,APOE,PLPP3
	GO: Biological Process	GO:0055080	cation homeostasis	0.03474	1.45917	33	487	CYBRD1,TTPA,ADCYAP1R1,GJA1,ADRB2,PTPRC,CXCR4,ACKR3,ATP2C2,FGF2,CCR1,TAC1,CACNA1G,PLCG2,HTR2A,FPR1,APOE,CLSTN1,SLC40A1,S1PR1,EDNRB,GSTM2,MT1F,MT1G,MT1M,MT1X,MT2A,LPAR6,FTL,ATOX1,SLC4A4,FAM20A,CX3CR1
	GO: Biological Process	GO:0009887	animal organ morphogenesis	0.03543	1.45063	46	755	SOX11,INTU,IGFN1,AHI1,APCDD1,LAMA1,MDK,ITGAX,ITGB4,GJA1,SULF2,EFEMP1,CXCR4,FMN1,YAP1,GLI1,UCHL5,HRAS,FGF2,STRC,CDON,FOXO1,SATB2,COL13A1,TMEM176B,FOXP2,NTRK2,EFEMP2,RDH10,ID4,ATF2,SLC40A1,S1PR1,LFNG,MSN,VANGL2,BCL11B,CSF1R,HEY2,PAM,ROBO2,RORB,PAX6,CTNNB1,FAM20A,TMEM100
	GO: Biological Process	GO:0040017	positive regulation of locomotion	0.03624	1.44081	29	410	MDK,ITGAX,PTPRC,PTPRZ1,CXCR4,GLI1,ACKR3,HRAS,AIF1,FGF2,CCR1,TAC1,PLCG2,VEGFB,ROCK2,PLA2G7,P2RY12,DOCK8,PRR5,S1PR1,RHOC,CSF1R,PLPP3,TRIM32,TLR2,MYO1F,CD74,PAX6,CX3CR1
	GO: Biological Process	GO:0032103	positive regulation of response to external stimulus	0.03669	1.43545	23	297	MDK,CXCR4,HRAS,AIF1,FGF2,C3,CCR1,TAC1,PLCG2,LY86,VAV1,ALOX5AP,VEGFB,PLA2G7,P2RY12,ICAM3,NUPR1,S1PR1,CSF1R,RAB34,TLR2,CD74,VAMP8
	GO: Biological Process	GO:0050728	negative regulation of inflammatory response	0.03669	1.43545	10	81	MDK,ADRB2,PTPRC,ALOX5,NR1D2,TNFAIP8L2,APOE,NR1D1,SOCS5,CX3CR1
	GO: Biological Process	GO:0044344	cellular response to fibroblast growth factor stimulus	0.03669	1.43545	10	81	ANOS1,SULF2,APLN,ZFP36L1,ZFP36L2,FGF2,FLRT3,POLR2F,FGFBP3,CTNNB1
	GO: Biological Process	GO:0030858	positive regulation of epithelial cell differentiation	0.03683	1.4338	6	31	AHI1,FGF2,PLAAT4,PAX6,CTNNB1,TMEM100
	GO: Biological Process	GO:0001817	regulation of cytokine production	0.03705	1.43121	30	431	CYBB,UBE2L6,IL17D,MDK,LAPTM5,CD84,SULF2,PTPRC,HRAS,AIF1,C3,PLCG2,ALOX5,LILRB4,ROCK2,CLEC9A,POLR2F,AQP4,ATF2,CSF1R,TRIM32,SIGIRR,SOCS5,TLR1,TLR2,TSPAN6,CD74,CTNNB1,CX3CR1,HERC5
	GO: Biological Process	GO:0030334	regulation of cell migration	0.03705	1.43121	41	654	LAMA1,ADGRG1,MDK,ITGAX,MYSM1,GJA1,EFEMP1,PTPRC,PTPRZ1,CXCR4,GLI1,ACKR3,SRGAP1,HRAS,AIF1,FGF2,CCR1,TAC1,PLCG2,VEGFB,ROCK2,PLA2G7,P2RY12,DOCK8,MMP28,PRR5,IDH2,APOE,S1PR1,MSN,RHOC,CSF1R,PLPP3,TRIM32,TLR2,MYO1F,SDC3,CD74,PAX6,CX3CR1,EPHA3
	GO: Biological Process	GO:0098771	inorganic ion homeostasis	0.03705	1.43121	33	491	CYBRD1,TTPA,ADCYAP1R1,GJA1,ADRB2,PTPRC,CXCR4,ACKR3,ATP2C2,FGF2,CCR1,TAC1,CACNA1G,PLCG2,HTR2A,FPR1,APOE,CLSTN1,SLC40A1,S1PR1,EDNRB,GSTM2,MT1F,MT1G,MT1M,MT1X,MT2A,LPAR6,FTL,ATOX1,SLC4A4,FAM20A,CX3CR1
	GO: Biological Process	GO:0046903	secretion	0.03705	1.43121	60	1063	CYBB,SOX11,ABCA1,AHI1,HK2,MYOM1,TRH,STXBP4,ISLR,DTNBP1,ITGAM,ITGAX,ITGB2,CD84,GJA1,S100A13,ADRB2,PTPRC,APLN,MGST1,CYB5R3,KCNQ1,C3,CCR1,TAC1,CACNA1G,ALOX5,RAB13,PNP,DOC2B,VEGFB,ANG,HTR2A,RHBDF2,P2RY12,LAT2,NTRK2,FPR1,GMFG,IDH2,APOE,NR1D1,AQP4,EDNRB,SLC2A5,ACTR1B,RAB34,TIMP3,SYTL4,PLEKHO2,TLR2,RNASET2,MYO1F,PAM,CD74,FTL,TNFAIP2,PAX6,VAMP8,STOM
	GO: Biological Process	GO:0016102	diterpenoid biosynthetic process	0.03705	1.43121	3	6	RDH10,DHRS9,AKR1C3
	GO: Biological Process	GO:0002138	retinoic acid biosynthetic process	0.03705	1.43121	3	6	RDH10,DHRS9,AKR1C3
	GO: Biological Process	GO:0021902	commitment of neuronal cell to specific neuron type in forebrain	0.03705	1.43121	3	6	SATB2,BCL11B,PAX6
	GO: Biological Process	GO:0032675	regulation of interleukin-6 production	0.03808	1.4193	10	82	IL17D,LAPTM5,CD84,AIF1,LILRB4,AQP4,SOCS5,TLR1,TLR2,CD74
	GO: Biological Process	GO:0060425	lung morphogenesis	0.03884	1.41072	7	43	SOX11,LAMA1,YAP1,FOXP2,RDH10,VANGL2,CTNNB1
	GO: Biological Process	GO:1903037	regulation of leukocyte cell-cell adhesion	0.03884	1.41072	17	193	HLA-DMB,HLA-DRA,MDK,ITGB2,LAPTM5,PTPRC,AIF1,LOXL3,ALOX5,VAV1,PNP,LILRB4,TNFAIP8L2,DOCK8,RASAL3,SOCS5,CD74
	GO: Biological Process	GO:0051046	regulation of secretion	0.03885	1.41061	34	514	SOX11,AHI1,MYOM1,TRH,STXBP4,DTNBP1,ITGAM,ITGB2,CD84,GJA1,ADRB2,APLN,KCNQ1,TAC1,CACNA1G,ALOX5,RAB13,DOC2B,ANG,HTR2A,RHBDF2,P2RY12,NTRK2,IDH2,APOE,NR1D1,EDNRB,RAB34,SYTL4,TLR2,PAM,CD74,PAX6,VAMP8
	GO: Biological Process	GO:0019932	second-messenger-mediated signaling	0.03885	1.41061	26	357	ABCA1,NTSR2,ADGRG1,ADCYAP1R1,ADRB2,PTPRC,CXCR4,ACKR3,CCR1,PLCG2,HTR2A,P2RY12,LAT2,NTRK2,FPR1,GPR143,APOE,S1PR1,EDNRB,GSTM2,MT2A,GPR61,LPAR6,RASD1,TMEM100,CX3CR1
	GO: Biological Process	GO:0002443	leukocyte mediated immunity	0.03885	1.41061	32	474	CYBB,HLA-DQB1,HLA-DRA,ITGAM,ITGAX,ITGB2,CD84,S100A13,PTPRC,MGST1,CYB5R3,C1QA,C1QB,C1QC,C3,ALOX5,VAV1,PNP,LILRB4,LAT2,FPR1,GMFG,SLC2A5,ACTR1B,PLEKHO2,TLR2,RNASET2,MYO1F,CD74,FTL,VAMP8,STOM
	GO: Biological Process	GO:0002683	negative regulation of immune system process	0.03885	1.41061	20	246	SOX11,HLA-DOA,TMEM176A,IL17D,MDK,LAPTM5,CD84,PTPRC,C1QC,LOXL3,LILRB4,LST1,TNFAIP8L2,TMEM176B,MMP28,NR1D1,SOCS5,TSPAN6,CD74,CTNNB1
	GO: Biological Process	GO:0060307	regulation of ventricular cardiac muscle cell membrane repolarization	0.03911	1.40771	4	13	GJA1,KCNE4,KCNQ1,SNTA1
	GO: Biological Process	GO:0002523	leukocyte migration involved in inflammatory response	0.03911	1.40771	4	13	MDK,ITGAM,ITGB2,ALOX5
	GO: Biological Process	GO:0002685	regulation of leukocyte migration	0.03924	1.40627	13	128	MDK,AIF1,CCR1,VEGFB,PLA2G7,P2RY12,DOCK8,MMP28,MSN,CSF1R,TLR2,CD74,CX3CR1
	GO: Biological Process	GO:0072525	pyridine-containing compound biosynthetic process	0.04113	1.38584	5	22	RNLS,NADK2,KYNU,PSAT1,IDH2
	GO: Biological Process	GO:0072359	circulatory system development	0.04174	1.37945	47	788	CYBB,SOX11,AHI1,HK2,LAMA1,ADGRG1,MDK,ITGAX,ITGB2,GJA1,FAP,ADRB2,APLN,PDLIM3,ZFP36L1,CXCR4,YAP1,GLI1,ACKR3,FGF2,KCNQ1,C3,FLRT3,ALOX5,VEGFB,ROCK2,FOXO1,ANG,NTRK2,EFEMP2,PIFO,APOE,ATF2,S1PR1,PDLIM5,VANGL2,PLPP3,HEY2,PAM,ROBO2,TNFAIP2,PAX6,CTNNB1,TMEM100,CX3CR1,EPHA3,ADAP2
	GO: Biological Process	GO:0046686	response to cadmium ion	0.04195	1.37727	7	44	CYBB,MT1F,MT1G,MT1M,MT1X,MT2A,AKR1C3
	GO: Biological Process	GO:0071774	response to fibroblast growth factor	0.04236	1.37304	10	84	ANOS1,SULF2,APLN,ZFP36L1,ZFP36L2,FGF2,FLRT3,POLR2F,FGFBP3,CTNNB1
	GO: Biological Process	GO:0030217	T cell differentiation	0.04236	1.37304	15	162	HLA-DOA,HLA-DRA,MDK,PTPRC,ZFP36L1,ZFP36L2,LOXL3,VAV1,PNP,LILRB4,LFNG,BCL11B,SOCS5,CD74,CTNNB1
	GO: Biological Process	GO:0050863	regulation of T cell activation	0.04236	1.37304	17	196	HLA-DMB,HLA-DOA,HLA-DRA,MDK,LAPTM5,PTPRC,AIF1,LOXL3,VAV1,PNP,LILRB4,TNFAIP8L2,DOCK8,RASAL3,SOCS5,CD74,CTNNB1
	GO: Biological Process	GO:0032940	secretion by cell	0.04236	1.37304	56	985	CYBB,SOX11,ABCA1,AHI1,MYOM1,TRH,STXBP4,ISLR,DTNBP1,ITGAM,ITGAX,ITGB2,CD84,GJA1,S100A13,ADRB2,PTPRC,APLN,MGST1,CYB5R3,KCNQ1,C3,CCR1,TAC1,CACNA1G,ALOX5,RAB13,PNP,DOC2B,VEGFB,ANG,HTR2A,RHBDF2,P2RY12,LAT2,NTRK2,FPR1,GMFG,IDH2,APOE,NR1D1,SLC2A5,ACTR1B,RAB34,TIMP3,SYTL4,PLEKHO2,TLR2,RNASET2,MYO1F,PAM,FTL,TNFAIP2,PAX6,VAMP8,STOM
	GO: Biological Process	GO:1903530	regulation of secretion by cell	0.04298	1.36673	32	479	SOX11,AHI1,MYOM1,TRH,STXBP4,DTNBP1,ITGAM,ITGB2,CD84,GJA1,ADRB2,APLN,KCNQ1,TAC1,CACNA1G,ALOX5,RAB13,DOC2B,ANG,HTR2A,RHBDF2,P2RY12,NTRK2,IDH2,APOE,NR1D1,RAB34,SYTL4,TLR2,PAM,PAX6,VAMP8
	GO: Biological Process	GO:0007200	phospholipase C-activating G protein-coupled receptor signaling pathway	0.04298	1.36673	8	57	NTSR2,HTR2A,P2RY12,FPR1,S1PR1,EDNRB,LPAR6,CX3CR1
	GO: Biological Process	GO:0008544	epidermis development	0.04396	1.35694	17	197	INTU,APCDD1,MYSM1,ZFP36L1,YAP1,GLI1,STRC,ROCK2,PLAAT4,VANGL2,BCL11B,TMEM132E,AKR1C3,HEY2,PAX6,CTNNB1,EMP1
	GO: Biological Process	GO:0046916	cellular transition metal ion homeostasis	0.04467	1.34998	9	71	CYBRD1,SLC40A1,MT1F,MT1G,MT1M,MT1X,MT2A,FTL,ATOX1
	GO: Biological Process	GO:0070372	regulation of ERK1 and ERK2 cascade	0.04467	1.34998	17	198	NTSR2,PTPRC,CXCR4,ACKR3,HRAS,FGF2,C3,CCR1,VEGFB,HTR2A,NTRK2,APOE,CSF1R,TIMP3,FGFBP3,TLR2,CD74
	GO: Biological Process	GO:0040036	regulation of fibroblast growth factor receptor signaling pathway	0.04467	1.34998	5	23	SULF2,APLN,FGF2,FGFBP3,CTNNB1
	GO: Biological Process	GO:0006882	cellular zinc ion homeostasis	0.04467	1.34998	5	23	MT1F,MT1G,MT1M,MT1X,MT2A
	GO: Biological Process	GO:0050920	regulation of chemotaxis	0.04467	1.34998	14	148	TUBB2B,MDK,CXCR4,AIF1,FGF2,CCR1,VEGFB,PLA2G7,P2RY12,MMP28,S1PR1,CSF1R,ROBO2,CD74
	GO: Biological Process	GO:0002695	negative regulation of leukocyte activation	0.04467	1.34998	12	116	SOX11,MDK,LAPTM5,CD84,PTPRC,LOXL3,LILRB4,LST1,TNFAIP8L2,NR1D1,SOCS5,CD74
	GO: Biological Process	GO:2000363	positive regulation of prostaglandin-E synthase activity	0.04467	1.34998	2	2	ITGAM,ITGB2
	GO: Biological Process	GO:2000361	regulation of prostaglandin-E synthase activity	0.04467	1.34998	2	2	ITGAM,ITGB2
	GO: Biological Process	GO:0032661	regulation of interleukin-18 production	0.04467	1.34998	2	2	CD84,TLR2
	GO: Biological Process	GO:0034441	plasma lipoprotein particle oxidation	0.04467	1.34998	2	2	APOM,PLA2G7
	GO: Biological Process	GO:2000448	positive regulation of macrophage migration inhibitory factor signaling pathway	0.04467	1.34998	2	2	CXCR4,CD74
	GO: Biological Process	GO:1905319	mesenchymal stem cell migration	0.04467	1.34998	2	2	CXCR4,ACKR3
	GO: Biological Process	GO:1905320	regulation of mesenchymal stem cell migration	0.04467	1.34998	2	2	CXCR4,ACKR3
	GO: Biological Process	GO:1905322	positive regulation of mesenchymal stem cell migration	0.04467	1.34998	2	2	CXCR4,ACKR3
	GO: Biological Process	GO:0042495	detection of triacyl bacterial lipopeptide	0.04467	1.34998	2	2	TLR1,TLR2
	GO: Biological Process	GO:0042660	positive regulation of cell fate specification	0.04467	1.34998	2	2	FGF2,PAX6
	GO: Biological Process	GO:1900052	regulation of retinoic acid biosynthetic process	0.04467	1.34998	2	2	RDH10,AKR1C3
	GO: Biological Process	GO:0002540	leukotriene production involved in inflammatory response	0.04467	1.34998	2	2	ALOX5,ALOX5AP
	GO: Biological Process	GO:0002011	morphogenesis of an epithelial sheet	0.04728	1.32532	7	46	SOX11,LAMA1,FLRT3,LCP1,VANGL2,RHOC,PARD3
	GO: Biological Process	GO:0022409	positive regulation of cell-cell adhesion	0.04728	1.32532	15	166	HLA-DMB,HLA-DRA,MDK,ITGB2,PTPRC,AIF1,ALOX5,VAV1,PNP,LILRB4,DOCK8,RASAL3,PLPP3,SOCS5,CD74
	GO: Biological Process	GO:0002250	adaptive immune response	0.04728	1.32532	18	218	HLA-DMB,HLA-DOA,HLA-DQB1,HLA-DRA,CD84,PTPRC,FCGR1B,HRAS,C1QA,C1QB,C1QC,C3,LOXL3,PNP,LILRB4,LAT2,SOCS5,CD74
	GO: Biological Process	GO:0032635	interleukin-6 production	0.04746	1.32367	10	87	IL17D,LAPTM5,CD84,AIF1,LILRB4,AQP4,SOCS5,TLR1,TLR2,CD74
	GO: Biological Process	GO:0002285	lymphocyte activation involved in immune response	0.04746	1.32367	11	102	HLA-DMB,HLA-DRA,MDK,PTPRC,LOXL3,PLCG2,APBB1IP,LCP1,LFNG,SOCS5,CD74
	GO: Biological Process	GO:0006959	humoral immune response	0.04746	1.32367	11	102	HLA-DQB1,BLNK,PTPRC,C1QA,C1QB,C1QC,C3,TAC1,ALOX5,ANG,RNASE6
	GO: Biological Process	GO:0036005	response to macrophage colony-stimulating factor	0.04757	1.32267	3	7	DOK1,CSF1R,TLR2
	GO: Biological Process	GO:0036006	cellular response to macrophage colony-stimulating factor stimulus	0.04757	1.32267	3	7	DOK1,CSF1R,TLR2
	GO: Biological Process	GO:0051660	establishment of centrosome localization	0.04757	1.32267	3	7	PARD3B,FHOD1,PARD3
	GO: Biological Process	GO:0061043	regulation of vascular wound healing	0.04757	1.32267	3	7	CXCR4,ALOX5,VEGFB
	GO: Biological Process	GO:0021877	forebrain neuron fate commitment	0.04757	1.32267	3	7	SATB2,BCL11B,PAX6
	GO: Biological Process	GO:0035589	G protein-coupled purinergic nucleotide receptor signaling pathway	0.04757	1.32267	3	7	P2RY13,P2RY12,GPR34
	GO: Biological Process	GO:0043410	positive regulation of MAPK cascade	0.04757	1.32267	25	349	NTSR2,LAPTM5,CD84,BNIP2,ADRB2,PTPRC,CXCR4,ACKR3,HRAS,FGF2,C3,CCR1,CDON,VEGFB,ROCK2,HTR2A,NTRK2,FPR1,APOE,VANGL2,CSF1R,FGFBP3,TLR2,CD74,CTNNB1
	GO: Biological Process	GO:0060429	epithelium development	0.04769	1.32157	48	823	SOX11,INTU,AHI1,APCDD1,LAMA1,MDK,ITGAX,MYSM1,PHGDH,GJA1,ZFP36L1,CXCR4,FMN1,YAP1,GLI1,ATP2C2,FGF2,C3,LOXL3,FLRT3,STRC,RAB13,CNN3,ROCK2,PLAAT4,FOXP2,RDH10,ID4,PIFO,LCP1,SLC40A1,S1PR1,LFNG,MSN,VANGL2,RHOC,BCL11B,CSF1R,TMEM132E,DHRS9,AKR1C3,HEY2,ROBO2,PAX6,CTNNB1,PARD3,TMEM100,SMAD9
	GO: Biological Process	GO:1905332	positive regulation of morphogenesis of an epithelium	0.04978	1.30295	5	24	MDK,ITGAX,GJA1,FGF2,CTNNB1
	GO: Cellular Component	GO:0098691	dopaminergic synapse	0.03192	1.49594	2	8	CHRNA3,SLC10A4
	GO: Cellular Component	GO:0098981	cholinergic synapse	0.03192	1.49594	2	11	CHRNA3,SLC10A4
	GO: Cellular Component	GO:0043256	laminin complex	0.03192	1.49594	2	11	LAMB3,NTN4
	GO: Cellular Component	GO:0045202	synapse	0.004183	2.37851	122	1160	GPHN,DLGAP2,PENK,LRRK2,ACTC1,ACTG1,BCL11A,KCNIP3,KCNIP2,NRN1,CHRM1,TENM2,CHRNA4,STX1B,ARHGAP22,MET,ADRB1,NRXN3,CLCN5,SCAMP5,LRFN5,KCTD16,NGEF,OLFM1,HRH2,NR3C2,DGCR8,FLRT2,HSPB1,NCK2,AKAP7,UNC13B,CABP1,HTR1F,STXBP5L,PPFIA4,SCAMP1,ICA1,SH3GL1,AAK1,ARFGEF2,ALS2,SLITRK3,CNKSR2,CAMK1,PNISR,POSTN,PPP3CA,PPP3CC,TRIM9,SIPA1L1,RIMS4,RAB40C,PRKAR2B,PRKCE,PRKCI,ADGRA1,SNCB,CADPS2,IL1RAP,ATP2B1,PDE7B,SAMD4A,…
	GO: Cellular Component	GO:0098978	glutamatergic synapse	0.004183	2.37851	54	411	DLGAP2,LRRK2,ACTC1,NRN1,CHRM1,TENM2,ARHGAP22,LRFN5,NGEF,OLFM1,NR3C2,UNC13B,CABP1,SH3GL1,CNKSR2,CAMK1,PPP3CA,PPP3CC,SIPA1L1,RIMS4,PRKAR2B,PRKCE,PRKCI,ADGRA1,CADPS2,IL1RAP,ATP2B1,SPARC,CPLX2,RAB11A,NAPA,LRRTM3,LRRC4,NRP1,JAK2,STXBP1,SV2A,PLCB1,ARC,DNM1,ADGRL2,CACNA1B,NRGN,KALRN,SLITRK4,GRIK3,GRIN2A,PRRT2,GRM3,GPC6,GRM7,RGS7,PTPRT,EPHA4
	GO: Cellular Component	GO:0098793	presynapse	0.03372	1.47211	58	498	PENK,LRRK2,ACTG1,KCNIP3,CHRM1,CHRNA4,STX1B,NRXN3,CLCN5,SCAMP5,KCTD16,NR3C2,AKAP7,UNC13B,PPFIA4,SCAMP1,ICA1,SH3GL1,AAK1,PNISR,PPP3CC,TRIM9,RIMS4,RAB40C,PRKCE,SNCB,CADPS2,ATP2B1,SYT12,DISC1,RNF112,CPLX2,NAPA,GIT2,CNTN6,LIN7A,STXBP1,STXBP3,SNAP91,SV2A,KCNH1,ABCC8,VAMP7,DNM1,CACNA1B,HCN4,KALRN,GRIK3,GRIN2A,PRRT2,GRM3,GRM7,RGS7,PTPN5,SLC4A10,STX6,HRH3,EPHA4
	GO: Cellular Component	GO:0098794	postsynapse	0.03372	1.47211	67	601	GPHN,DLGAP2,LRRK2,ACTG1,BCL11A,CHRM1,TENM2,CHRNA4,MET,LRFN5,KCTD16,NR3C2,DGCR8,HSPB1,NCK2,AKAP7,UNC13B,CABP1,SH3GL1,ARFGEF2,ALS2,SLITRK3,CNKSR2,CAMK1,PPP3CA,SIPA1L1,PRKAR2B,ADGRA1,CADPS2,ATP2B1,GABRG3,SYT12,DISC1,RNF112,CPLX2,RAB11A,NAPA,MPDZ,LRRTM3,LRRC4,NCDN,LIN7A,LRP8,NRP1,JAK2,STXBP1,KCNB1,SNAP91,KCND3,KCNH1,VAMP7,PLCB1,ARC,DNM1,ADGRL2,CALD1,NRGN,KALRN,GRIK3,GRIN2A,PRRT2,GRM3,GRM7,RGS7,PTPRT,…
	GO: Cellular Component	GO:0098984	neuron to neuron synapse	0.03372	1.47211	45	362	GPHN,DLGAP2,PENK,BCL11A,CHRM1,MET,LRFN5,NR3C2,DGCR8,HSPB1,NCK2,AKAP7,UNC13B,CABP1,SH3GL1,ARFGEF2,ALS2,SLITRK3,CNKSR2,CAMK1,SIPA1L1,ADGRA1,SYT12,DISC1,RNF112,MPDZ,LRRTM3,LRRC4,LIN7A,LRP8,SNAP91,KCND3,KCNH1,VAMP7,ARC,DNM1,CALD1,NRGN,KALRN,GRIN2A,PRRT2,GRM3,GRM7,PTPRT,EPHA4
	GO: Cellular Component	GO:1902495	transmembrane transporter complex	0.002309	2.63658	72	237	ABHD6,ATP1A1,ATP1A3,ATP1B1,ATP1B3,ATP2A2,ATP5MC3,HCN2,CACNA1H,NOS1,CACNA1A,CACNB1,CACNG1,HCN1,KCNAB3,CHRNA2,PKD1,AKAP6,SESTD1,ABHD12,TRPM4,DLG2,CCDC51,CACNG8,CACNG7,KCNIP1,RYR1,CACNG2,SCN1A,SCN1B,SCN3A,SCN4B,SCN8A,SCN9A,PEX5L,SLC9A1,CACNG4,SNAP25,GABRA1,GABRA2,GABRA5,GABRB1,GABRD,GABRE,GABRG1,GABRG2,GLRA2,GRIA1,GRID2,GRIK1,GRIK2,KCNG3,TRPC3,MICU3,KCNA1,KCNA2,KCNC1,KCNC2,KCNC3,KCNG1,KCNJ3,KCNJ6,KC…
	GO: Cellular Component	GO:0032590	dendrite membrane	0.002309	2.63658	19	37	SLC12A5,ATF4,HCN2,HCN1,PALM,AKAP5,CACNG8,GABRA1,GABRA2,GABRA5,GABRE,GABRG1,GABRG2,DDN,GRIA1,HPCA,KCNC1,KCNC2,KCNC3
	GO: Cellular Component	GO:1990351	transporter complex	0.002309	2.63658	74	247	ABHD6,ATP1A1,ATP1A3,ATP1B1,ATP1B3,ATP2A2,ATP5MC3,HCN2,CACNA1H,NOS1,CACNA1A,CACNB1,CACNG1,HCN1,KCNAB3,CHRNA2,PKD1,AKAP6,SESTD1,ABHD12,TRPM4,DLG2,CCDC51,CACNG8,CACNG7,KCNIP1,RYR1,CACNG2,ATP8A1,SCN1A,SCN1B,SCN3A,SCN4B,SCN8A,SCN9A,PEX5L,SLC9A1,CACNG4,SNAP25,GABRA1,GABRA2,GABRA5,GABRB1,GABRD,GABRE,GABRG1,GABRG2,GLRA2,GRIA1,GRID2,GRIK1,GRIK2,KCNG3,TRPC3,MICU3,KCNA1,KCNA2,KCNC1,KCNC2,KCNC3,KCNG1,KCNJ3,K…
	GO: Cellular Component	GO:0032589	neuron projection membrane	0.00667	2.17587	24	57	SLC12A5,ANK1,ATF4,HCN2,HCN1,PALM,AKAP5,RIPOR2,CACNG8,ADGRV1,GABBR1,GABRA1,GABRA2,GABRA5,GABRE,GABRG1,GABRG2,DDN,EPB41L3,GRIA1,HPCA,KCNC1,KCNC2,KCNC3
	GO: Cellular Component	GO:0034702	ion channel complex	0.00667	2.17587	66	223	ABHD6,ATP5MC3,HCN2,CACNA1H,NOS1,CACNA1A,CACNB1,CACNG1,HCN1,KCNAB3,CHRNA2,PKD1,AKAP6,SESTD1,ABHD12,TRPM4,DLG2,CCDC51,CACNG8,CACNG7,KCNIP1,RYR1,CACNG2,SCN1A,SCN1B,SCN3A,SCN4B,SCN8A,SCN9A,PEX5L,CACNG4,SNAP25,GABRA1,GABRA2,GABRA5,GABRB1,GABRD,GABRE,GABRG1,GABRG2,GLRA2,GRIA1,GRID2,GRIK1,GRIK2,KCNG3,TRPC3,MICU3,KCNA1,KCNA2,KCNC1,KCNC2,KCNC3,KCNG1,KCNJ3,KCNJ6,KCNJ8,KCNJ14,KCNK1,KCNK2,KCNS1,KCNS2,KCNS3,C…
	GO: Cellular Component	GO:0097447	dendritic tree	0.007681	2.11458	153	623	MAP1A,MAP1B,MAX,ACVRL1,SLC12A5,ALCAM,BEGAIN,SORBS2,KLHL1,ANK3,ANXA3,APBA2,FAS,DENND1A,AR,SLC17A8,ATF4,LYNX1,ATP1A3,SAMD14,MYO5B,HCN2,BCR,NEFH,BNIP3,MTMR2,CACNA1H,NOS1,CACNA1A,CALB1,CALB2,HCN1,NTSR1,OPHN1,P2RX6,PALM,SLC16A7,CDH9,PCSK5,PDE2A,PDYN,CHRM2,CKB,SLC38A2,EEF2K,PLCB4,ATXN10,MLPH,PICK1,MAPK8IP1,NECAB2,AKAP5,PNMT,MINK1,CPE,ZNF385A,CRHBP,NSMF,DNM3,MAPK1,ABHD12,RELN,PSD,PSMC2,PALMD,PTCH1,PTPRK…
	GO: Cellular Component	GO:0030425	dendrite	0.007681	2.11458	153	623	MAP1A,MAP1B,MAX,ACVRL1,SLC12A5,ALCAM,BEGAIN,SORBS2,KLHL1,ANK3,ANXA3,APBA2,FAS,DENND1A,AR,SLC17A8,ATF4,LYNX1,ATP1A3,SAMD14,MYO5B,HCN2,BCR,NEFH,BNIP3,MTMR2,CACNA1H,NOS1,CACNA1A,CALB1,CALB2,HCN1,NTSR1,OPHN1,P2RX6,PALM,SLC16A7,CDH9,PCSK5,PDE2A,PDYN,CHRM2,CKB,SLC38A2,EEF2K,PLCB4,ATXN10,MLPH,PICK1,MAPK8IP1,NECAB2,AKAP5,PNMT,MINK1,CPE,ZNF385A,CRHBP,NSMF,DNM3,MAPK1,ABHD12,RELN,PSD,PSMC2,PALMD,PTCH1,PTPRK…
	GO: Cellular Component	GO:1902710	GABA receptor complex	0.007681	2.11458	10	15	GABBR2,GABBR1,GABRA1,GABRA2,GABRA5,GABRB1,GABRD,GABRE,GABRG1,GABRG2
	GO: Cellular Component	GO:0034703	cation channel complex	0.01135	1.945	53	175	ABHD6,ATP5MC3,HCN2,CACNA1H,NOS1,CACNA1A,CACNB1,CACNG1,HCN1,KCNAB3,PKD1,AKAP6,SESTD1,ABHD12,TRPM4,DLG2,CCDC51,CACNG8,CACNG7,KCNIP1,RYR1,CACNG2,SCN1A,SCN1B,SCN3A,SCN4B,SCN8A,SCN9A,PEX5L,CACNG4,SNAP25,GRIA1,GRIK1,GRIK2,KCNG3,TRPC3,MICU3,KCNA1,KCNA2,KCNC1,KCNC2,KCNC3,KCNG1,KCNJ3,KCNJ6,KCNJ8,KCNJ14,KCNK1,KCNK2,KCNS1,KCNS2,KCNS3,LRRC38
	GO: Cellular Component	GO:0043005	neuron projection	0.01782	1.74909	265	1184	MAP1A,MAP1B,MAX,ACVRL1,SLC12A5,FZD1,ADRA2C,ACAN,AK1,ALCAM,ALDOC,SYT13,BEGAIN,MPP1,SORBS2,KLHL1,ANK1,ANK3,ANXA3,CNTNAP1,APBA2,CPNE5,FAS,AQP1,DENND1A,AR,ADAM22,ARHGAP4,SLC17A8,ATF4,LYNX1,ATP1A3,SAMD14,MYC,MYO5B,RGS9,HCN2,BCR,NEFM,NEFH,NEFL,BNIP3,SPHK1,EIF2B2,MTMR2,CACNA1H,NOS1,NPY,NPHP1,CACNA1A,NPTX1,CALB1,CALB2,HCN1,CAMK2G,NTSR1,SYT2,OPHN1,P2RX6,CPLX3,PALM,SLC16A7,CDH9,PCP4,PCSK1,PCSK5,PDE2A,NAPEP…
	GO: Cellular Component	GO:0005887	integral component of plasma membrane	0.0225	1.64782	220	967	ABHD6,ACVR2B,ACVRL1,SLC12A5,FZD6,ADRA2C,APLNR,ALCAM,MMP15,SYT13,ABCC1,SEMA7A,SLC25A5,CNTNAP1,AQP1,AQP5,ADAM22,ASGR1,ATP1A1,ATP1A3,ATP1B1,ATP1B3,ATP2A2,DCBLD2,ATP2B3,MARCO,ATP4A,TNFSF12,ADAM23,HCN2,SLC5A6,CACNA1H,NOTCH4,CACNA1A,CACNG1,HCN1,NTSR1,GPR88,OXTR,CD8A,CD8B,SLC16A6,P2RX6,P2RY6,FCRLB,CD63,CDH4,SLC16A7,PCDHGC3,KCNAB3,CDH9,PDGFRA,CHRM2,CHRNA2,CD163,SLC25A3,SLC38A2,NRXN1,SLC24A2,HS6ST1,PKD1,C…
	GO: Cellular Component	GO:0031226	intrinsic component of plasma membrane	0.0225	1.64782	232	1027	ABHD6,ACVR2B,ACVRL1,SLC12A5,FZD6,ADRA2C,APLNR,ALCAM,MMP15,SYT13,ABCC1,SEMA7A,SLC25A5,CNTNAP1,AQP1,AQP5,ADAM22,ASGR1,ATP1A1,ATP1A3,ATP1B1,ATP1B3,ATP2A2,DCBLD2,ATP2B3,MARCO,ATP4A,TNFSF12,ADAM23,HCN2,SLC5A6,CACNA1H,NOTCH4,CACNA1A,CACNG1,HCN1,NTSR1,GPR88,OXTR,CD8A,CD8B,SLC16A6,P2RX6,P2RY6,CPLX3,FCRLB,CD63,PALM,CDH4,SLC16A7,PCDHGC3,KCNAB3,CDH9,XPR1,PDGFRA,CHRM2,CHRNA2,CD163,SLC25A3,SLC38A2,NRXN1,SLC24…
	GO: Cellular Component	GO:0009986	cell surface	5.354e-05	4.27132	47	550	IL13RA1,INTU,ABCA1,HLA-DRA,NTSR2,ITGAM,ITGAX,ITGB2,ITGB4,ITGB7,ADCYAP1R1,HCST,FAP,ANOS1,SULF2,PTPRC,FCGR3A,CXCR4,ACKR3,GLRB,C3,CCR1,GPC5,STRC,ADGRA3,CDON,LILRB4,CLEC9A,P2RY12,NTRK2,MXRA8,APOE,CLSTN1,AQP4,S1PR1,MSN,CSF1R,CSF2RA,TLR2,SDC3,PAM,ROBO2,CD74,SLC4A4,VAMP8,ENO1,CX3CR1
	GO: Cellular Component	GO:0005887	integral component of plasma membrane	0.000631	3.19997	65	967	CYBB,IL13RA1,ABCA1,IGSF6,OPN4,APCDD1,HLA-DRA,NTSR2,ADGRG1,ITGAM,ITGAX,ITGB2,ITGB4,ITGB7,PCDH17,ADCYAP1R1,LAPTM5,CD84,GJA1,KCNE4,ADRB2,PTPRC,PTPRF,FCGR1B,FCGR3A,PTPRZ1,GLRB,VWC2L,FADS2,KCNQ1,CCR1,CACNA1G,GPC5,FLRT3,CDON,LILRB4,COL13A1,TSPAN11,HTR2A,P2RY12,GPR34,NTRK2,ICAM3,IGDCC3,CLSTN1,AQP4,SLC40A1,TSPAN5,EDNRB,SLC2A5,PCDHB18P,CSF1R,CSF2RA,PLPP3,LPAR6,TLR1,TLR2,TSPAN6,TSPAN4,PAM,CD74,SLC4A4,CX3CR…
	GO: Cellular Component	GO:0031226	intrinsic component of plasma membrane	0.0008065	3.0934	67	1027	CYBB,IL13RA1,ABCA1,IGSF6,OPN4,APCDD1,HLA-DRA,NTSR2,ADGRG1,ITGAM,ITGAX,ITGB2,ITGB4,ITGB7,PCDH17,ADCYAP1R1,LAPTM5,CD84,GJA1,KCNE4,ADRB2,PTPRC,PTPRF,FCGR1B,FCGR3A,PTPRZ1,CNTN5,GLRB,VWC2L,FADS2,KCNQ1,CCR1,CACNA1G,GPC5,FLRT3,CDON,LILRB4,COL13A1,TSPAN11,HTR2A,P2RY12,GPR34,NTRK2,ICAM3,IGDCC3,CLSTN1,AQP4,SLC40A1,S1PR1,TSPAN5,EDNRB,SLC2A5,PCDHB18P,CSF1R,CSF2RA,PLPP3,LPAR6,TLR1,TLR2,TSPAN6,TSPAN4,PAM,CD74,…
	GO: Cellular Component	GO:0042613	MHC class II protein complex	0.004085	2.38881	5	11	HLA-DMB,HLA-DOA,HLA-DQB1,HLA-DRA,CD74
	GO: Cellular Component	GO:0009897	external side of plasma membrane	0.006891	2.16172	20	199	IL13RA1,ABCA1,ITGAM,ITGAX,ITGB2,PTPRC,FCGR3A,CXCR4,ACKR3,GLRB,CCR1,ADGRA3,P2RY12,APOE,AQP4,S1PR1,CSF2RA,TLR2,CD74,CX3CR1
	GO: Cellular Component	GO:0097478	leaflet of membrane bilayer	0.01554	1.80855	28	357	IL13RA1,ABCA1,HLA-DQB1,HLA-DRA,ITGAM,ITGAX,ITGB2,S100A6,PTPRC,GNG12,FCGR3A,CXCR4,ACKR3,GLRB,ATP2C2,CCR1,ADGRA3,LILRB4,P2RY12,APOE,AQP4,S1PR1,MSN,RASAL3,CSF2RA,TLR2,CD74,CX3CR1
	GO: Cellular Component	GO:0098552	side of membrane	0.01554	1.80855	28	357	IL13RA1,ABCA1,HLA-DQB1,HLA-DRA,ITGAM,ITGAX,ITGB2,S100A6,PTPRC,GNG12,FCGR3A,CXCR4,ACKR3,GLRB,ATP2C2,CCR1,ADGRA3,LILRB4,P2RY12,APOE,AQP4,S1PR1,MSN,RASAL3,CSF2RA,TLR2,CD74,CX3CR1
	GO: Cellular Component	GO:0034362	low-density lipoprotein particle	0.03618	1.44153	3	5	APOM,PLA2G7,APOE
	GO: Cellular Component	GO:0042611	MHC protein complex	0.04601	1.33715	5	20	HLA-DMB,HLA-DOA,HLA-DQB1,HLA-DRA,CD74
	GO: Cellular Component	GO:0005911	cell-cell junction	0.04943	1.30601	26	367	AHI1,LAMA1,ADCYAP1R1,GJA1,TMEM47,PDLIM3,MLC1,CXCR4,FMN1,AHNAK,FLRT3,RAB13,VAV1,CNN3,COL13A1,MXRA8,PARD3B,AQP4,PDLIM5,VANGL2,PLPP3,WTIP,FHOD1,CTNNB1,PARD3,CDH12
	GO: Cellular Component	GO:0005602	complement component C1 complex	0.04943	1.30601	2	2	C1QA,C1QB
	GO: Cellular Component	GO:0062167	complement component C1q complex	0.04943	1.30601	2	2	C1QA,C1QB
	GO: Cellular Component	GO:0034688	integrin alphaM-beta2 complex	0.04943	1.30601	2	2	ITGAM,ITGB2
	GO: Cellular Component	GO:0034689	integrin alphaX-beta2 complex	0.04943	1.30601	2	2	ITGAX,ITGB2
	GO: Cellular Component	GO:0035354	Toll-like receptor 1-Toll-like receptor 2 protein complex	0.04943	1.30601	2	2	TLR1,TLR2
	GO: Cellular Component	GO:0034365	discoidal high-density lipoprotein particle	0.04943	1.30601	2	2	APOM,APOE
	GO: Cellular Component	GO:0090741	pigment granule membrane	0.04943	1.30601	3	7	DTNBP1,RAB32,GPR143
	GO: Cellular Component	GO:0045009	chitosome	0.04943	1.30601	3	7	DTNBP1,RAB32,GPR143
	GO: Cellular Component	GO:0033162	melanosome membrane	0.04943	1.30601	3	7	DTNBP1,RAB32,GPR143
	GO: Cellular Component	GO:0045121	membrane raft	0.04943	1.30601	22	296	ABCA1,ADGRG1,ITGAM,ITGB2,ADCYAP1R1,GJA1,ADRB2,PTPRC,MLC1,AHNAK,KCNQ1,HTR2A,P2RY12,LAT2,S1PR1,EDNRB,PLPP3,TLR1,TLR2,CTNNB1,ENO1,STOM
	GO: Cellular Component	GO:0098857	membrane microdomain	0.04943	1.30601	22	297	ABCA1,ADGRG1,ITGAM,ITGB2,ADCYAP1R1,GJA1,ADRB2,PTPRC,MLC1,AHNAK,KCNQ1,HTR2A,P2RY12,LAT2,S1PR1,EDNRB,PLPP3,TLR1,TLR2,CTNNB1,ENO1,STOM
	GO: Cellular Component	GO:0005764	lysosome	0.04943	1.30601	31	475	CYBRD1,HLA-DMB,HLA-DOA,HLA-DQB1,HLA-DRA,LAPTM5,GJA1,ADRB2,MGST1,MLC1,CXCR4,AHNAK,CYB5R3,KCNQ1,C3,GPC5,FPR1,PON2,GPR143,APOE,ARSG,RNASE6,GPR137C,RNASET2,SDC3,CD74,FTL,TRAF3IP3,VAMP8,CTSO,STOM
	GO: Cellular Component	GO:0000323	lytic vacuole	0.04943	1.30601	31	475	CYBRD1,HLA-DMB,HLA-DOA,HLA-DQB1,HLA-DRA,LAPTM5,GJA1,ADRB2,MGST1,MLC1,CXCR4,AHNAK,CYB5R3,KCNQ1,C3,GPC5,FPR1,PON2,GPR143,APOE,ARSG,RNASE6,GPR137C,RNASET2,SDC3,CD74,FTL,TRAF3IP3,VAMP8,CTSO,STOM
	GO: Cellular Component	GO:0099025	anchored component of postsynaptic membrane	0.0183	1.73755	4	7	DLG4,CNTN2,CACNA2D1,ABHD17B
	Category	ID	Name	FDR B&H	LOG(FDR P)	Hit Count in Query List	Hit Count in Genome	Hit in Query List
Scale 3	GO: Molecular Function	GO:0047718	indanol dehydrogenase activity	0.0111	1.95468	2	2	AKR1C1,AKR1C2
	GO: Molecular Function	GO:0047115	trans-1,2-dihydrobenzene-1,2-diol dehydrogenase activity	0.0111	1.95468	2	3	AKR1C1,AKR1C2
	GO: Molecular Function	GO:0018636	phenanthrene 9,10-monooxygenase activity	0.0111	1.95468	2	3	AKR1C1,AKR1C2
	GO: Molecular Function	GO:0047086	ketosteroid monooxygenase activity	0.0111	1.95468	2	3	AKR1C1,AKR1C2
	GO: Molecular Function	GO:0004033	aldo-keto reductase (NADP) activity	0.0111	1.95468	3	15	SPR,AKR1C1,AKR1C2
	GO: Molecular Function	GO:0047023	androsterone dehydrogenase activity	0.02535	1.59602	2	5	AKR1C1,AKR1C2
	GO: Molecular Function	GO:0004032	alditol:NADP+ 1-oxidoreductase activity	0.02535	1.59602	2	5	AKR1C1,AKR1C2
	GO: Molecular Function	GO:0047044	androstan-3-alpha,17-beta-diol dehydrogenase activity	0.02943	1.53121	2	6	AKR1C1,AKR1C2
	GO: Molecular Function	GO:0032052	bile acid binding	0.02943	1.53121	2	6	AKR1C1,AKR1C2
	GO: Molecular Function	GO:0038023	signaling receptor activity	0.003025	2.51927	21	578	GABRB3,GPR4,NPY5R,GPER1,NTRK3,RTN4R,ADGRB2,PAQR8,RTN4RL1,GRIN2B,ITGB1,RGMA,CD8B,PTPRO,NPTXR,FZD10,LY6E,RTN4RL2,LEF1,NOTCH4,EPHA5
	GO: Molecular Function	GO:0060089	molecular transducer activity	0.003025	2.51927	21	578	GABRB3,GPR4,NPY5R,GPER1,NTRK3,RTN4R,ADGRB2,PAQR8,RTN4RL1,GRIN2B,ITGB1,RGMA,CD8B,PTPRO,NPTXR,FZD10,LY6E,RTN4RL2,LEF1,NOTCH4,EPHA5
	GO: Molecular Function	GO:0005215	transporter activity	0.003025	2.51927	25	789	GABRB3,GPM6A,CACNA2D1,CACNB3,ANXA5,MFSD4A,GRIN2B,SLC30A3,YWHAH,SLC2A1,CALHM2,PCTP,C2CD2L,KCNV1,SLC6A12,SLC8A2,STX1A,ATP6V1H,ANO6,SCN2A,STOML1,SYN1,TMCO3,DMAC2L,TAP1
	GO: Molecular Function	GO:0022890	inorganic cation transmembrane transporter activity	0.003025	2.51927	17	413	GPM6A,CACNA2D1,CACNB3,ANXA5,GRIN2B,SLC30A3,YWHAH,CALHM2,KCNV1,SLC6A12,SLC8A2,STX1A,ATP6V1H,ANO6,SCN2A,TMCO3,DMAC2L
	GO: Molecular Function	GO:0008324	cation transmembrane transporter activity	0.005561	2.25485	17	441	GPM6A,CACNA2D1,CACNB3,ANXA5,GRIN2B,SLC30A3,YWHAH,CALHM2,KCNV1,SLC6A12,SLC8A2,STX1A,ATP6V1H,ANO6,SCN2A,TMCO3,DMAC2L
	GO: Molecular Function	GO:0015075	ion transmembrane transporter activity	0.005802	2.23642	21	638	GABRB3,GPM6A,CACNA2D1,CACNB3,ANXA5,MFSD4A,GRIN2B,SLC30A3,YWHAH,SLC2A1,CALHM2,KCNV1,SLC6A12,SLC8A2,STX1A,ATP6V1H,ANO6,SCN2A,TMCO3,DMAC2L,TAP1
	GO: Molecular Function	GO:0022857	transmembrane transporter activity	0.009206	2.03593	22	717	GABRB3,GPM6A,CACNA2D1,CACNB3,ANXA5,MFSD4A,GRIN2B,SLC30A3,YWHAH,SLC2A1,CALHM2,KCNV1,SLC6A12,SLC8A2,STX1A,ATP6V1H,ANO6,SCN2A,STOML1,TMCO3,DMAC2L,TAP1
	GO: Molecular Function	GO:0015318	inorganic molecular entity transmembrane transporter activity	0.02353	1.62838	18	566	GABRB3,GPM6A,CACNA2D1,CACNB3,ANXA5,GRIN2B,SLC30A3,YWHAH,CALHM2,KCNV1,SLC6A12,SLC8A2,STX1A,ATP6V1H,ANO6,SCN2A,TMCO3,DMAC2L
	GO: Molecular Function	GO:0015085	calcium ion transmembrane transporter activity	0.02529	1.59705	7	105	GPM6A,CACNA2D1,CACNB3,ANXA5,GRIN2B,SLC8A2,STX1A
	GO: Molecular Function	GO:0030284	estrogen receptor activity	0.02763	1.55862	2	3	GPER1,LEF1
	GO: Molecular Function	GO:0005004	GPI-linked ephrin receptor activity	0.04759	1.32248	2	4	NTRK3,EPHA5
	GO: Molecular Function	GO:0046873	metal ion transmembrane transporter activity	0.04759	1.32248	12	326	GPM6A,CACNA2D1,CACNB3,ANXA5,GRIN2B,SLC30A3,YWHAH,KCNV1,SLC6A12,SLC8A2,STX1A,SCN2A
	GO: Biological Process	GO:0042552	myelination	0.01473	1.8318	11	122	MAG,KLK6,NKX6-2,MBP,BCAS1,SIRT2,NDRG1,ARHGEF10,PLP1,MOBP,CNTN2
	GO: Biological Process	GO:0008366	axon ensheathment	0.01473	1.8318	11	124	MAG,KLK6,NKX6-2,MBP,BCAS1,SIRT2,NDRG1,ARHGEF10,PLP1,MOBP,CNTN2
	GO: Biological Process	GO:0007272	ensheathment of neurons	0.01473	1.8318	11	124	MAG,KLK6,NKX6-2,MBP,BCAS1,SIRT2,NDRG1,ARHGEF10,PLP1,MOBP,CNTN2
	GO: Biological Process	GO:0032291	axon ensheathment in central nervous system	0.03864	1.41296	5	24	MAG,NKX6-2,PLP1,MOBP,CNTN2
	GO: Biological Process	GO:0022010	central nervous system myelination	0.03864	1.41296	5	24	MAG,NKX6-2,PLP1,MOBP,CNTN2
	GO: Biological Process	GO:0007267	cell-cell signaling	0.001454	2.83744	38	1287	DOC2A,GABRB3,TMEM88,VIP,SEMA4F,CACNA2D1,NPPA,CACNB3,AKAP5,NPY5R,GPER1,DTNB,ZNF423,NTRK3,ANXA5,HMGCR,GRIN2B,ITGB1,YWHAH,YWHAZ,SLC2A1,BDNF,C2CD2L,SLC8A2,NELL2,STX1A,LRFN2,RBMS3,PTPRO,NPTXR,SCN2A,SYN1,ERC2,FZD10,GNAO1,BSN,LEF1,EPHA5
	GO: Biological Process	GO:0098662	inorganic cation transmembrane transport	0.009831	2.0074	21	573	GPM6A,CACNA2D1,NPPA,CACNB3,NOL3,GPER1,GRIN2B,SLC30A3,ITGB1,YWHAH,BDNF,KCNV1,SLC6A12,SLC8A2,ATP6V1H,ANO6,SCN2A,STOML1,TMCO3,DMAC2L,UTRN
	GO: Biological Process	GO:0098660	inorganic ion transmembrane transport	0.009831	2.0074	22	624	GABRB3,GPM6A,CACNA2D1,NPPA,CACNB3,NOL3,GPER1,GRIN2B,SLC30A3,ITGB1,YWHAH,BDNF,KCNV1,SLC6A12,SLC8A2,ATP6V1H,ANO6,SCN2A,STOML1,TMCO3,DMAC2L,UTRN
	GO: Biological Process	GO:0032102	negative regulation of response to external stimulus	0.009831	2.0074	13	243	SEMA4F,CACNB3,NPY5R,GPER1,ANXA5,RTN4R,RTN4RL1,HMGCR,SIRPA,RGMA,IGF2,PTPRO,TAP1
	GO: Biological Process	GO:0050808	synapse organization	0.009831	2.0074	17	402	GABRB3,GPM6A,CACNB3,NTRK3,ADGRB2,GRIN2B,YWHAZ,BDNF,SLC8A2,LRFN2,PTPRO,NPTXR,SYN1,ERC2,BSN,UTRN,EPHA5
	GO: Biological Process	GO:0006812	cation transport	0.01255	1.90136	26	845	GPM6A,VIP,CACNA2D1,NPPA,CACNB3,AKAP5,NOL3,GPER1,GRIN2B,SLC30A3,ITGB1,YWHAH,YWHAZ,BDNF,CALHM2,KCNV1,SLC6A12,SLC8A2,ATP6V1H,ANO6,SCN2A,STOML1,GNAO1,TMCO3,DMAC2L,UTRN
	GO: Biological Process	GO:0098655	cation transmembrane transport	0.01278	1.89347	22	652	GPM6A,CACNA2D1,NPPA,CACNB3,NOL3,GPER1,GRIN2B,SLC30A3,ITGB1,YWHAH,BDNF,CALHM2,KCNV1,SLC6A12,SLC8A2,ATP6V1H,ANO6,SCN2A,STOML1,TMCO3,DMAC2L,UTRN
	GO: Biological Process	GO:0031345	negative regulation of cell projection organization	0.02076	1.68277	10	170	SEMA4F,RTN4R,RTN4RL1,GRIN2B,ITGB1,YWHAH,RGMA,LINGO1,PTPRO,RTN4RL2
	GO: Biological Process	GO:1900120	regulation of receptor binding	0.02076	1.68277	4	18	GPER1,BDNF,RGMA,LEF1
	GO: Biological Process	GO:0016202	regulation of striated muscle tissue development	0.02076	1.68277	5	35	HMGCR,BDNF,MRTFB,IGF2,LEF1
	GO: Biological Process	GO:0048634	regulation of muscle organ development	0.02076	1.68277	5	35	HMGCR,BDNF,MRTFB,IGF2,LEF1
	GO: Biological Process	GO:1903034	regulation of response to wounding	0.02076	1.68277	8	109	NTRK3,ANXA5,RTN4R,RTN4RL1,HMGCR,ITGB1,RGMA,ANO6
	GO: Biological Process	GO:0140352	export from cell	0.02076	1.68277	28	1021	DOC2A,VEGFC,EXOC6,VIP,NPPA,AMPD3,AKAP5,NPY5R,MANBA,GPER1,ANXA5,HMGCR,SIRPA,GRIN2B,ITGB1,YWHAZ,SLC2A1,BDNF,C2CD2L,SLC8A2,NELL2,STX1A,IGF2,ANO6,SYN1,ERC2,FGR,EPHA5
	GO: Biological Process	GO:0035725	sodium ion transmembrane transport	0.02076	1.68277	8	111	GPER1,YWHAH,SLC6A12,SLC8A2,ANO6,SCN2A,STOML1,UTRN
	GO: Biological Process	GO:1901861	regulation of muscle tissue development	0.02387	1.62215	5	38	HMGCR,BDNF,MRTFB,IGF2,LEF1
	GO: Biological Process	GO:0032940	secretion by cell	0.02387	1.62215	27	985	DOC2A,VEGFC,EXOC6,VIP,NPPA,AMPD3,AKAP5,NPY5R,MANBA,GPER1,ANXA5,HMGCR,SIRPA,GRIN2B,ITGB1,YWHAZ,SLC2A1,BDNF,C2CD2L,NELL2,STX1A,IGF2,ANO6,SYN1,ERC2,FGR,EPHA5
	GO: Biological Process	GO:0032101	regulation of response to external stimulus	0.02535	1.59602	20	624	VEGFC,SEMA4F,GPR4,NPPA,CACNB3,NPY5R,GPER1,NTRK3,ANXA5,RTN4R,RTN4RL1,HMGCR,SIRPA,RGMA,IGF2,PTPRO,ANO6,FGR,TAP1,NEAT1
	GO: Biological Process	GO:0099536	synaptic signaling	0.02535	1.59602	21	676	DOC2A,GABRB3,CACNB3,AKAP5,NPY5R,GPER1,DTNB,NTRK3,GRIN2B,ITGB1,YWHAH,BDNF,SLC8A2,STX1A,LRFN2,NPTXR,SCN2A,SYN1,ERC2,GNAO1,BSN
	GO: Biological Process	GO:0034220	ion transmembrane transport	0.03799	1.42033	26	970	GABRB3,GPM6A,CACNA2D1,NPPA,CACNB3,NOL3,GPER1,MFSD4A,GRIN2B,SLC30A3,ITGB1,YWHAH,SLC2A1,BDNF,CALHM2,KCNV1,SLC6A12,SLC8A2,ATP6V1H,ANO6,SCN2A,STOML1,TMCO3,DMAC2L,UTRN,TAP1
	GO: Biological Process	GO:1900121	negative regulation of receptor binding	0.03799	1.42033	3	10	GPER1,RGMA,LEF1
	GO: Biological Process	GO:0098916	anterograde trans-synaptic signaling	0.04149	1.38206	20	659	DOC2A,GABRB3,CACNB3,AKAP5,NPY5R,GPER1,NTRK3,GRIN2B,ITGB1,YWHAH,BDNF,SLC8A2,STX1A,LRFN2,NPTXR,SCN2A,SYN1,ERC2,GNAO1,BSN
	GO: Biological Process	GO:0007268	chemical synaptic transmission	0.04149	1.38206	20	659	DOC2A,GABRB3,CACNB3,AKAP5,NPY5R,GPER1,NTRK3,GRIN2B,ITGB1,YWHAH,BDNF,SLC8A2,STX1A,LRFN2,NPTXR,SCN2A,SYN1,ERC2,GNAO1,BSN
	GO: Biological Process	GO:0048699	generation of neurons	0.04367	1.35982	30	1219	VEGFC,GABRB3,GPM6A,SEMA4F,AKAP5,GPER1,NTRK3,RTN4R,ENC1,RTN4RL1,NCAM2,ITGB1,YWHAH,YWHAZ,BDNF,ATL1,RNF165,RGMA,MRTFB,TRIM67,LINGO1,PTPRO,NPTXR,TAFA1,SYN1,FZD10,GNAO1,RTN4RL2,LEF1,EPHA5
	GO: Biological Process	GO:0099537	trans-synaptic signaling	0.04367	1.35982	20	666	DOC2A,GABRB3,CACNB3,AKAP5,NPY5R,GPER1,NTRK3,GRIN2B,ITGB1,YWHAH,BDNF,SLC8A2,STX1A,LRFN2,NPTXR,SCN2A,SYN1,ERC2,GNAO1,BSN
	GO: Biological Process	GO:0031103	axon regeneration	0.0458	1.33913	5	48	NTRK3,RTN4R,RTN4RL1,RGMA,RTN4RL2
	GO: Biological Process	GO:0048679	regulation of axon regeneration	0.0458	1.33913	4	27	NTRK3,RTN4R,RTN4RL1,RGMA
	GO: Biological Process	GO:0001508	action potential	0.04608	1.33649	8	137	CACNA2D1,CACNB3,GPER1,NTRK3,GRIN2B,YWHAH,SLC8A2,SCN2A
	GO: Biological Process	GO:0046903	secretion	0.04757	1.32267	27	1063	DOC2A,VEGFC,EXOC6,VIP,NPPA,AMPD3,AKAP5,NPY5R,MANBA,GPER1,ANXA5,HMGCR,SIRPA,GRIN2B,ITGB1,YWHAZ,SLC2A1,BDNF,C2CD2L,NELL2,STX1A,IGF2,ANO6,SYN1,ERC2,FGR,EPHA5
	GO: Biological Process	GO:1903530	regulation of secretion by cell	0.04798	1.31894	16	479	DOC2A,VEGFC,VIP,NPPA,NPY5R,GPER1,ANXA5,HMGCR,GRIN2B,SLC2A1,C2CD2L,NELL2,STX1A,SYN1,FGR,EPHA5
	GO: Biological Process	GO:0048666	neuron development	0.04801	1.31867	25	955	GABRB3,GPM6A,SEMA4F,AKAP5,NTRK3,RTN4R,ENC1,RTN4RL1,NCAM2,ITGB1,YWHAH,YWHAZ,BDNF,ATL1,RNF165,RGMA,MRTFB,TRIM67,LINGO1,PTPRO,NPTXR,SYN1,GNAO1,RTN4RL2,EPHA5
	GO: Biological Process	GO:0023061	signal release	0.04801	1.31867	15	434	DOC2A,VIP,NPPA,GPER1,ANXA5,HMGCR,ITGB1,YWHAZ,SLC2A1,C2CD2L,NELL2,STX1A,SYN1,ERC2,EPHA5
	GO: Biological Process	GO:1903766	positive regulation of potassium ion export across plasma membrane	0.04943	1.30601	2	3	NPPA,ANO6
	GO: Cellular Component	GO:0097060	synaptic membrane	0.0005397	3.26785	17	365	GABRB3,GPM6A,SEMA4F,CACNA2D1,AKAP5,GPER1,NTRK3,GRIN2B,ITGB1,SLC8A2,STX1A,LRFN2,PTPRO,SCN2A,ERC2,BSN,UTRN
	GO: Cellular Component	GO:0043005	neuron projection	0.0005397	3.26785	34	1184	DOC2A,GABRB3,GPM6A,EXOC6,VIP,SEMA4F,AKAP5,NPY5R,GPER1,NTRK3,ANXA5,RTN4R,NCAM2,GRIN2B,SLC30A3,ITGB1,YWHAZ,BDNF,ATL1,RGMA,SLC6A12,SLC8A2,NELL2,STX1A,PTPRO,SCN2A,SYN1,ERC2,CNTN3,GNAO1,BSN,RTN4RL2,UTRN,EPHA5
	GO: Cellular Component	GO:0031226	intrinsic component of plasma membrane	0.0005397	3.26785	31	1027	GABRB3,GPM6A,SEMA4F,GPR4,CACNA2D1,NPY5R,GPER1,NTRK3,RTN4R,ADGRB2,RTN4RL1,SIRPA,GRIN2B,SLC30A3,ITGB1,SLC2A1,CALHM2,GGT5,KCNV1,SLC6A12,SLC8A2,STX1A,LRFN2,CD8B,PTPRO,ANO6,SCN2A,FZD10,RTN4RL2,NOTCH4,EPHA5
	GO: Cellular Component	GO:0030424	axon	0.0005397	3.26785	23	630	GABRB3,GPM6A,EXOC6,GPER1,NTRK3,ANXA5,RTN4R,NCAM2,GRIN2B,SLC30A3,YWHAZ,BDNF,ATL1,SLC8A2,STX1A,PTPRO,SCN2A,SYN1,ERC2,BSN,RTN4RL2,UTRN,EPHA5
	GO: Cellular Component	GO:0031225	anchored component of membrane	0.0005978	3.22344	9	103	CACNA2D1,RTN4R,RTN4RL1,NCAM2,RGMA,SYN1,CNTN3,LY6E,RTN4RL2
	GO: Cellular Component	GO:0098793	presynapse	0.001454	2.83744	19	498	DOC2A,GABRB3,GPM6A,CACNA2D1,GPER1,ANXA5,RTN4R,GRIN2B,SLC30A3,YWHAH,YWHAZ,SLC2A1,BDNF,SLC8A2,STX1A,SCN2A,SYN1,ERC2,BSN
	GO: Cellular Component	GO:0099240	intrinsic component of synaptic membrane	0.001589	2.79888	11	187	GABRB3,GPM6A,CACNA2D1,NTRK3,GRIN2B,ITGB1,SLC8A2,STX1A,LRFN2,PTPRO,SCN2A
	GO: Cellular Component	GO:0150034	distal axon	0.001589	2.79888	15	338	GABRB3,GPM6A,EXOC6,GPER1,ANXA5,RTN4R,GRIN2B,SLC30A3,YWHAZ,BDNF,SLC8A2,PTPRO,ERC2,BSN,UTRN
	GO: Cellular Component	GO:0043195	terminal bouton	0.001803	2.744	8	98	GABRB3,GPER1,GRIN2B,SLC30A3,YWHAZ,BDNF,ERC2,BSN
	GO: Cellular Component	GO:0043204	perikaryon	0.00236	2.62709	10	168	VIP,SEMA4F,NPPA,ANXA5,RTN4R,RTN4RL1,BDNF,SLC8A2,NELL2,RTN4RL2
	GO: Cellular Component	GO:0099699	integral component of synaptic membrane	0.00236	2.62709	10	170	GABRB3,GPM6A,NTRK3,GRIN2B,ITGB1,SLC8A2,STX1A,LRFN2,PTPRO,SCN2A
	GO: Cellular Component	GO:0043679	axon terminus	0.00236	2.62709	10	171	GABRB3,GPER1,ANXA5,GRIN2B,SLC30A3,YWHAZ,BDNF,SLC8A2,ERC2,BSN
	GO: Cellular Component	GO:0042383	sarcolemma	0.00236	2.62709	9	138	CACNA2D1,CACNB3,ANXA5,ITGB1,SLC2A1,SLC8A2,MLIP,SCN2A,UTRN
	GO: Cellular Component	GO:0098978	glutamatergic synapse	0.00236	2.62709	16	411	GPM6A,CACNA2D1,AKAP5,NTRK3,RTN4R,GRIN2B,SLC30A3,ITGB1,YWHAH,YWHAZ,STX1A,PTPRO,NPTXR,SCN2A,ERC2,BSN
	GO: Cellular Component	GO:0005887	integral component of plasma membrane	0.002561	2.59159	27	967	GABRB3,GPM6A,SEMA4F,GPR4,NPY5R,GPER1,NTRK3,RTN4R,ADGRB2,SIRPA,GRIN2B,SLC30A3,ITGB1,SLC2A1,CALHM2,KCNV1,SLC6A12,SLC8A2,STX1A,LRFN2,CD8B,PTPRO,ANO6,SCN2A,FZD10,NOTCH4,EPHA5
	GO: Cellular Component	GO:0048786	presynaptic active zone	0.002563	2.59125	7	83	GPM6A,CACNA2D1,GPER1,STX1A,SYN1,ERC2,BSN
	GO: Cellular Component	GO:0045202	synapse	0.002988	2.52462	30	1160	DOC2A,GABRB3,GPM6A,SEMA4F,CACNA2D1,CACNB3,AKAP5,NPY5R,GPER1,DTNB,NTRK3,ANXA5,RTN4R,GRIN2B,SLC30A3,ITGB1,YWHAH,YWHAZ,SLC2A1,BDNF,SLC8A2,STX1A,LRFN2,PTPRO,NPTXR,SCN2A,SYN1,ERC2,BSN,UTRN
	GO: Cellular Component	GO:0098686	hippocampal mossy fiber to CA3 synapse	0.002988	2.52462	5	39	GPER1,GRIN2B,SLC30A3,YWHAZ,BSN
	GO: Cellular Component	GO:0097464	thorny excrescence	0.002988	2.52462	5	39	GPER1,GRIN2B,SLC30A3,YWHAZ,BSN
	GO: Cellular Component	GO:0044306	neuron projection terminus	0.002988	2.52462	10	185	GABRB3,GPER1,ANXA5,GRIN2B,SLC30A3,YWHAZ,BDNF,SLC8A2,ERC2,BSN
	GO: Cellular Component	GO:1990026	hippocampal mossy fiber expansion	0.003172	2.49867	5	40	GPER1,GRIN2B,SLC30A3,YWHAZ,BSN
	GO: Cellular Component	GO:0097457	hippocampal mossy fiber	0.003818	2.41816	5	42	GPER1,GRIN2B,SLC30A3,YWHAZ,BSN
	GO: Cellular Component	GO:0036477	somatodendritic compartment	0.003818	2.41816	24	851	GPM6A,VIP,SEMA4F,NPPA,AKAP5,GPER1,ANXA5,RTN4R,ENC1,RTN4RL1,GRIN2B,SLC30A3,ITGB1,YWHAZ,BDNF,SLC8A2,NELL2,PTPRO,SYN1,ERC2,GNAO1,BSN,RTN4RL2,EPHA5
	GO: Cellular Component	GO:0044302	dentate gyrus mossy fiber	0.003936	2.40494	5	43	GPER1,GRIN2B,SLC30A3,YWHAZ,BSN
	GO: Cellular Component	GO:0098794	postsynapse	0.004305	2.36603	19	601	GABRB3,GPM6A,SEMA4F,CACNA2D1,AKAP5,GPER1,NTRK3,GRIN2B,SLC30A3,ITGB1,YWHAZ,SLC8A2,STX1A,LRFN2,PTPRO,SYN1,ERC2,BSN,UTRN
	GO: Cellular Component	GO:0043197	dendritic spine	0.005088	2.29345	10	204	GPM6A,AKAP5,GPER1,GRIN2B,SLC30A3,ITGB1,YWHAZ,SLC8A2,PTPRO,BSN
	GO: Cellular Component	GO:0044309	neuron spine	0.005585	2.25298	10	209	GPM6A,AKAP5,GPER1,GRIN2B,SLC30A3,ITGB1,YWHAZ,SLC8A2,PTPRO,BSN
	GO: Cellular Component	GO:0098936	intrinsic component of postsynaptic membrane	0.005585	2.25298	8	136	GABRB3,CACNA2D1,NTRK3,GRIN2B,ITGB1,SLC8A2,LRFN2,PTPRO
	GO: Cellular Component	GO:0030425	dendrite	0.005585	2.25298	19	623	GPM6A,SEMA4F,AKAP5,GPER1,ANXA5,RTN4R,GRIN2B,SLC30A3,ITGB1,YWHAZ,BDNF,SLC8A2,NELL2,PTPRO,SYN1,GNAO1,BSN,RTN4RL2,EPHA5
	GO: Cellular Component	GO:0097447	dendritic tree	0.005585	2.25298	19	623	GPM6A,SEMA4F,AKAP5,GPER1,ANXA5,RTN4R,GRIN2B,SLC30A3,ITGB1,YWHAZ,BDNF,SLC8A2,NELL2,PTPRO,SYN1,GNAO1,BSN,RTN4RL2,EPHA5
	GO: Cellular Component	GO:0045211	postsynaptic membrane	0.005585	2.25298	11	251	GABRB3,SEMA4F,CACNA2D1,GPER1,NTRK3,GRIN2B,ITGB1,SLC8A2,LRFN2,PTPRO,UTRN
	GO: Cellular Component	GO:0043025	neuronal cell body	0.005597	2.25204	18	575	GPM6A,VIP,SEMA4F,NPPA,AKAP5,GPER1,ANXA5,RTN4R,ENC1,RTN4RL1,GRIN2B,BDNF,SLC8A2,NELL2,ERC2,BSN,RTN4RL2,EPHA5
	GO: Cellular Component	GO:0014704	intercalated disc	0.005862	2.23195	5	50	ANXA5,ITGB1,YWHAH,SLC2A1,SCN2A
	GO: Cellular Component	GO:0044297	cell body	0.006563	2.1829	19	637	GPM6A,VIP,SEMA4F,NPPA,AKAP5,GPER1,ANXA5,RTN4R,ENC1,RTN4RL1,GRIN2B,BDNF,SLC8A2,NELL2,ERC2,GNAO1,BSN,RTN4RL2,EPHA5
	GO: Cellular Component	GO:0009986	cell surface	0.008653	2.06283	17	550	GABRB3,ANXA5,RTN4R,RTN4RL1,SIRPA,GRIN2B,ITGB1,RGMA,LRFN2,CD8B,ANO6,ENTPD6,FZD10,BSN,RTN4RL2,NOTCH4,EPHA5
	GO: Cellular Component	GO:0099572	postsynaptic specialization	0.009146	2.03877	13	360	GABRB3,SEMA4F,AKAP5,GPER1,GRIN2B,YWHAZ,SLC8A2,STX1A,LRFN2,PTPRO,SYN1,ERC2,BSN
	GO: Cellular Component	GO:0098984	neuron to neuron synapse	0.009368	2.02835	13	362	SEMA4F,AKAP5,GPER1,GRIN2B,SLC30A3,YWHAZ,SLC8A2,STX1A,LRFN2,PTPRO,SYN1,ERC2,BSN
	GO: Cellular Component	GO:0099055	integral component of postsynaptic membrane	0.01592	1.79806	7	129	GABRB3,NTRK3,GRIN2B,ITGB1,SLC8A2,LRFN2,PTPRO
	GO: Cellular Component	GO:0014069	postsynaptic density	0.01604	1.7948	12	340	SEMA4F,AKAP5,GPER1,GRIN2B,YWHAZ,SLC8A2,STX1A,LRFN2,PTPRO,SYN1,ERC2,BSN
	GO: Cellular Component	GO:0032279	asymmetric synapse	0.01604	1.7948	12	340	SEMA4F,AKAP5,GPER1,GRIN2B,YWHAZ,SLC8A2,STX1A,LRFN2,PTPRO,SYN1,ERC2,BSN
	GO: Cellular Component	GO:0044291	cell-cell contact zone	0.02194	1.65876	5	70	ANXA5,ITGB1,YWHAH,SLC2A1,SCN2A
	GO: Cellular Component	GO:0048788	cytoskeleton of presynaptic active zone	0.02492	1.60345	2	6	ERC2,BSN
	GO: Cellular Component	GO:0046658	anchored component of plasma membrane	0.03373	1.47198	4	48	CACNA2D1,RTN4R,RTN4RL1,RTN4RL2
	GO: Cellular Component	GO:0008021	synaptic vesicle	0.03373	1.47198	8	192	DOC2A,ANXA5,GRIN2B,SLC30A3,BDNF,STX1A,SYN1,BSN
	GO: Cellular Component	GO:0098850	extrinsic component of synaptic vesicle membrane	0.04269	1.36967	2	8	DOC2A,SYN1
	GO: Cellular Component	GO:0042734	presynaptic membrane	0.04725	1.3256	7	162	GPM6A,CACNA2D1,GPER1,GRIN2B,STX1A,SCN2A,ERC2
	GO: Cellular Component	GO:0070382	exocytic vesicle	0.04965	1.30408	8	207	DOC2A,ANXA5,GRIN2B,SLC30A3,BDNF,STX1A,SYN1,BSN
	GO: Cellular Component	GO:0043209	myelin sheath	0.01977	1.70399	12	165	MAG,MBP,GJC2,CRYAB,SIRT2,NDRG1,CDC42,PLP1,MOBP,CNP,CNTN2,CA2
